# Supplementary material for: SET-NUP214-induced hypermethylation landscape promotes abnormal overexpression of HOXC cluster genes in acute megakaryoblastic leukemia
Source: Genes Dis. 2024 May 7;12(2):101320. doi: 10.1016/j.gendis.2024.101320 (PMC11615591; doi:10.1016/j.gendis.2024.101320)
Supplement: Multimedia component 2 [file mmc2.xlsx]

## Sheet: Table S1
Gene ID	MEGAL_R1	MEGAL_R2	MEGAL_R3	HSPC_R1	HSPC_R2	HSPC_R3	MEGAL_Avg	HSPC_Avg	Diff. Exp (log2 FC)	pvalue	padj	Gene	Gene_Chr	Gene_Start	Gene_End	Strand	Gene_Length	Gene_Biotype	Gene_Description	TF_Family
ENSG00000136167	4069.98	3387.9	3834.05	70807.2	69903.1	67433.2	3763.98	69381.2	-4.20476	0	0	LCP1	13	46125920	46211871	-	5061	protein_coding	lymphocyte cytosolic protein 1 [Source:HGNC Symbol;Acc:HGNC:6528]	-
ENSG00000122862	817.586	435.518	718.799	89497.3	92770.3	79121.8	657.301	87129.8	-7.0536	0	0	SRGN	10	69088106	69104811	+	1220	protein_coding	serglycin [Source:HGNC Symbol;Acc:HGNC:9361]	-
ENSG00000172232	46.685	39.8577	67.2159	7945.9	7805.51	7681.03	51.2529	7810.81	-7.2857	0	0	AZU1	19	825097	832018	+	1783	protein_coding	azurocidin 1 [Source:HGNC Symbol;Acc:HGNC:913]	-
ENSG00000136997	365.101	323.722	406.039	9203.94	8825.65	9939.53	364.954	9323.04	-4.68097	0	0	MYC	8	127735434	127741434	+	3001	protein_coding	MYC proto-oncogene, bHLH transcription factor [Source:HGNC Symbol;Acc:HGNC:7553]	bHLH
ENSG00000121053	47.8821	24.3034	26.0633	89111	87046	77455.8	32.7496	84537.6	-11.346	0	0	EPX	17	58192737	58205174	+	2708	protein_coding	eosinophil peroxidase [Source:HGNC Symbol;Acc:HGNC:3423]	-
ENSG00000160255	183.149	143.876	161.867	21520.9	21143.3	19736.7	162.964	20800.3	-7.00221	0	0	ITGB2	21	44885953	44931989	-	6797	protein_coding	integrin subunit beta 2 [Source:HGNC Symbol;Acc:HGNC:6155]	-
ENSG00000183688	2242.08	2151.34	2211.27	22084.4	22237.8	22067.7	2201.56	22130	-3.32972	0	0	RFLNB	17	439978	445939	-	3621	protein_coding	refilin B [Source:HGNC Symbol;Acc:HGNC:28705]	-
ENSG00000119535	62.2467	69.9939	49.3831	8215.07	7863.94	7180.51	60.5413	7753.18	-6.9806	0	0	CSF3R	1	36466043	36483278	-	8429	protein_coding	colony stimulating factor 3 receptor [Source:HGNC Symbol;Acc:HGNC:2439]	-
ENSG00000166825	92.173	73.8825	116.599	20758.1	20014.7	21756.4	94.2182	20843	-7.81361	0	0	ANPEP	15	89784889	89815401	-	4871	protein_coding	alanyl aminopeptidase, membrane [Source:HGNC Symbol;Acc:HGNC:500]	-
ENSG00000182162	245.396	201.233	240.057	8607.04	8544.31	8437.99	228.895	8529.78	-5.22715	0	0	P2RY8	X	1462572	1537107	-	4459	protein_coding	P2Y receptor family member 8 [Source:HGNC Symbol;Acc:HGNC:15524]	-
ENSG00000110719	138.858	138.044	150.893	5929.95	5713.46	4926.43	142.598	5523.28	-5.27923	0	0	TCIRG1	11	68039016	68050895	+	4384	protein_coding	T cell immune regulator 1, ATPase H+ transporting V0 subunit a3 [Source:HGNC Symbol;Acc:HGNC:11647]	-
ENSG00000245848	278.913	307.196	307.273	6819.6	6292.82	6567.69	297.794	6560.04	-4.4609	0	0	CEBPA	19	33299934	33302564	-	2631	protein_coding	CCAAT enhancer binding protein alpha [Source:HGNC Symbol;Acc:HGNC:1833]	C/EBP
ENSG00000135926	384.254	350.942	367.63	5398.1	5454.67	5507.42	367.608	5453.4	-3.8927	0	0	TMBIM1	2	218274192	218292586	-	5098	protein_coding	transmembrane BAX inhibitor motif containing 1 [Source:HGNC Symbol;Acc:HGNC:23410]	-
ENSG00000077984	179.558	117.629	235.942	13479	13285.2	12993	177.709	13252.4	-6.23686	0	0	CST7	20	24949230	24959928	+	930	protein_coding	cystatin F [Source:HGNC Symbol;Acc:HGNC:2479]	-
ENSG00000146094	190.331	183.734	170.097	4018.9	3801.74	3550.46	181.388	3790.37	-4.38258	0	0	DOK3	5	177501907	177511274	-	4823	protein_coding	docking protein 3 [Source:HGNC Symbol;Acc:HGNC:24583]	-
ENSG00000161671	350.736	368.44	360.771	4639.38	4405.31	4440.07	359.983	4494.92	-3.64146	0	0	EMC10	19	50476400	50490870	+	10748	protein_coding	ER membrane protein complex subunit 10 [Source:HGNC Symbol;Acc:HGNC:27609]	-
ENSG00000028137	108.932	102.074	90.5357	5469.67	5212.57	4784.06	100.514	5155.43	-5.67568	0	0	TNFRSF1B	1	12167003	12209228	+	3766	protein_coding	TNF receptor superfamily member 1B [Source:HGNC Symbol;Acc:HGNC:11917]	-
ENSG00000197457	12238.7	12357.8	13883.5	722.133	630.284	675.605	12826.7	676.007	4.24568	0	0	STMN3	20	63639705	63657682	-	3032	protein_coding	stathmin 3 [Source:HGNC Symbol;Acc:HGNC:15926]	-
ENSG00000147889	5033.6	4718.76	6028.86	99.2119	107.691	115.843	5260.41	107.582	5.61262	0	0	CDKN2A	9	21967753	21995301	-	4329	protein_coding	cyclin dependent kinase inhibitor 2A [Source:HGNC Symbol;Acc:HGNC:1787]	-
ENSG00000104043	168.784	123.462	101.51	7701.94	7302.95	6731.29	131.252	7245.39	-5.78246	0	0	ATP8B4	15	49858238	50182817	-	10861	protein_coding	ATPase phospholipid transporting 8B4 (putative) [Source:HGNC Symbol;Acc:HGNC:13536]	-
ENSG00000134323	5859.57	7087.86	6353.96	129.301	106.856	111.422	6433.8	115.86	5.79424	0	0	MYCN	2	15940564	15947007	+	2602	protein_coding	MYCN proto-oncogene, bHLH transcription factor [Source:HGNC Symbol;Acc:HGNC:7559]	bHLH
ENSG00000167123	215.469	216.787	198.904	4076.63	3941.99	3943.09	210.387	3987.24	-4.2409	0	0	CERCAM	9	128411751	128437351	+	6059	protein_coding	cerebral endothelial cell adhesion molecule [Source:HGNC Symbol;Acc:HGNC:23723]	-
ENSG00000189067	120.902	89.4367	98.7663	6010.45	5996.46	5182.88	103.035	5729.93	-5.80365	0	0	LITAF	16	11547722	11636381	-	5060	protein_coding	lipopolysaccharide induced TNF factor [Source:HGNC Symbol;Acc:HGNC:16841]	zf-LITAF-like
ENSG00000204257	195.119	152.626	170.097	5992.56	5788.6	5095.33	172.614	5625.5	-5.03131	0	0	HLA-DMA	6	32948613	32969094	-	2534	protein_coding	major histocompatibility complex, class II, DM alpha [Source:HGNC Symbol;Acc:HGNC:4934]	-
ENSG00000179163	238.213	263.449	283.953	4449.09	4398.63	4249.94	261.872	4365.89	-4.06158	0	0	FUCA1	1	23845077	23868294	-	2047	protein_coding	alpha-L-fucosidase 1 [Source:HGNC Symbol;Acc:HGNC:4006]	-
ENSG00000055118	13.1676	32.0806	28.8068	6746.41	6339.57	6841.83	24.685	6642.6	-8.05324	0	0	KCNH2	7	150944961	150978315	-	5877	protein_coding	potassium voltage-gated channel subfamily H member 2 [Source:HGNC Symbol;Acc:HGNC:6251]	-
ENSG00000139219	6771.72	5820.19	7182.5	26.836	24.2096	14.1488	6591.47	21.7315	8.23424	0	0	COL2A1	12	47972965	48004554	-	6664	protein_coding	collagen type II alpha 1 chain [Source:HGNC Symbol;Acc:HGNC:2200]	-
ENSG00000141756	3305.06	3303.32	3587.14	159.39	136.075	150.331	3398.51	148.598	4.51479	0	0	FKBP10	17	41812680	41823217	+	4273	protein_coding	FK506 binding protein 10 [Source:HGNC Symbol;Acc:HGNC:18169]	-
ENSG00000170558	3643.83	4283.24	3348.45	74.8156	92.6643	90.1986	3758.51	85.8928	5.45361	0	0	CDH2	18	27950966	28177446	-	4950	protein_coding	cadherin 2 [Source:HGNC Symbol;Acc:HGNC:1759]	-
ENSG00000167613	475.23	567.729	504.805	8243.54	7943.25	7230.03	515.921	7805.61	-3.91652	3.15273e-307	2.49875e-304	LAIR1	19	54351384	54370558	-	8071	protein_coding	leukocyte associated immunoglobulin like receptor 1 [Source:HGNC Symbol;Acc:HGNC:6477]	-
ENSG00000010610	38.3057	19.4428	35.6656	4338.49	4135.67	3975.81	31.138	4149.99	-7.09958	2.94265e-299	2.25702e-296	CD4	12	6786858	6820808	+	4583	protein_coding	CD4 molecule [Source:HGNC Symbol;Acc:HGNC:1678]	-
ENSG00000174403	2446.77	2370.07	2613.19	105.718	103.517	89.3143	2476.68	99.5162	4.63483	1.5057e-297	1.11878e-294	MIR1-1HG-AS1	20	62544343	62551526	-	3397	antisense	MIR1-1HG antisense RNA 1 [Source:HGNC Symbol;Acc:HGNC:26393]	-
ENSG00000077238	108.932	101.102	109.74	2778.75	2915.17	2680.31	106.591	2791.41	-4.71542	1.68572e-294	1.21459e-291	IL4R	16	27313668	27364778	+	5894	protein_coding	interleukin 4 receptor [Source:HGNC Symbol;Acc:HGNC:6015]	-
ENSG00000132205	1091.71	1200.59	1123.47	9395.04	9172.09	9147.2	1138.59	9238.11	-3.01921	5.13128e-288	3.58842e-285	EMILIN2	18	2847030	2915993	+	6435	protein_coding	elastin microfibril interfacer 2 [Source:HGNC Symbol;Acc:HGNC:19881]	-
ENSG00000164733	1880.57	1786.79	2054.89	21919.3	21457.2	19023.1	1907.41	20799.9	-3.44792	8.09369e-285	5.49839e-282	CTSB	8	11842524	11869448	-	7428	protein_coding	cathepsin B [Source:HGNC Symbol;Acc:HGNC:2527]	-
ENSG00000177508	12765.4	15508.5	15758.7	11.385	3.33925	7.0744	14677.5	7.26621	10.9727	2.2376e-284	1.47787e-281	IRX3	16	54283304	54286763	-	2911	protein_coding	iroquois homeobox 3 [Source:HGNC Symbol;Acc:HGNC:14360]	Homeobox
ENSG00000138795	2882.5	2582.97	2797.01	143.125	112.7	122.918	2754.16	126.248	4.44578	7.27857e-281	4.67737e-278	LEF1	4	108047545	108168956	-	5361	protein_coding	lymphoid enhancer binding factor 1 [Source:HGNC Symbol;Acc:HGNC:6551]	HMG
ENSG00000005381	49.0791	99.1581	57.6137	198421	193663	206816	68.6169	199633	-11.4956	1.603e-280	1.00301e-277	MPO	17	58269856	58280935	-	3526	protein_coding	myeloperoxidase [Source:HGNC Symbol;Acc:HGNC:7218]	-
ENSG00000143537	487.2	453.988	481.486	4749.16	4628.21	4929.09	474.225	4768.82	-3.33168	4.0991e-279	2.49909e-276	ADAM15	1	155050566	155062775	+	6584	protein_coding	ADAM metallopeptidase domain 15 [Source:HGNC Symbol;Acc:HGNC:193]	-
ENSG00000070756	11095.5	10107.3	10658.5	68858	68126.6	67478.2	10620.4	68154.3	-2.68209	4.52901e-279	2.69216e-276	PABPC1	8	100685816	100722809	-	4752	protein_coding	poly(A) binding protein cytoplasmic 1 [Source:HGNC Symbol;Acc:HGNC:8554]	-
ENSG00000090382	675.137	445.239	705.081	21894.1	22051.6	19502.3	608.486	21149.4	-5.12362	2.84746e-273	1.65132e-270	LYZ	12	69348341	69354234	+	1764	protein_coding	lysozyme [Source:HGNC Symbol;Acc:HGNC:6740]	-
ENSG00000164308	68.2319	66.1054	65.8442	2661.64	2446	2404.41	66.7272	2504.02	-5.23001	4.29913e-273	2.43382e-270	ERAP2	5	96875939	96919716	+	7422	protein_coding	endoplasmic reticulum aminopeptidase 2 [Source:HGNC Symbol;Acc:HGNC:29499]	-
ENSG00000104774	949.262	953.667	1010.98	7624.68	7537.53	7243.3	971.304	7468.5	-2.94383	2.46081e-269	1.36071e-266	MAN2B1	19	12646511	12666742	-	5374	protein_coding	mannosidase alpha class 2B member 1 [Source:HGNC Symbol;Acc:HGNC:6826]	-
ENSG00000124491	25.1381	27.2199	27.4351	4263.67	4016.29	3469.11	26.5977	3916.36	-7.20173	1.16455e-266	6.29307e-264	F13A1	6	6144085	6321013	-	4690	protein_coding	coagulation factor XIII A chain [Source:HGNC Symbol;Acc:HGNC:3531]	-
ENSG00000130775	108.932	81.6596	82.3052	2677.91	2719.82	2522.91	90.9655	2640.21	-4.86202	1.19112e-266	6.29359e-264	THEMIS2	1	27872543	27886685	+	4621	protein_coding	thymocyte selection associated family member 2 [Source:HGNC Symbol;Acc:HGNC:16839]	-
ENSG00000088808	2268.41	2093.01	2208.52	115.476	129.396	122.918	2189.98	122.597	4.15898	2.67618e-266	1.38329e-263	PPP1R13B	14	103733195	103847590	-	9588	protein_coding	protein phosphatase 1 regulatory subunit 13B [Source:HGNC Symbol;Acc:HGNC:14950]	-
ENSG00000259768	3063.26	2696.71	2790.15	148.818	116.874	146.794	2850.04	137.495	4.37372	8.91647e-266	4.51079e-263	AC004943.2	16	72665170	72791624	+	4842	antisense	novel transcript, antisense to ZFHX3	-
ENSG00000100968	3527.71	2906.69	3618.69	161.829	163.623	168.017	3351.03	164.49	4.34813	2.54108e-263	1.25873e-260	NFATC4	14	24365673	24379604	+	8437	protein_coding	nuclear factor of activated T cells 4 [Source:HGNC Symbol;Acc:HGNC:7778]	RHD
ENSG00000147416	772.098	803.958	755.836	6092.59	5860.39	5931	777.298	5961.33	-2.93779	2.28104e-259	1.10686e-256	ATP6V1B2	8	20197367	20226819	+	7816	protein_coding	ATPase H+ transporting V1 subunit B2 [Source:HGNC Symbol;Acc:HGNC:854]	-
ENSG00000204592	2158.28	1951.08	2334.72	23142.4	22506.6	20282.3	2148.03	21977.1	-3.35605	1.66847e-256	7.93423e-254	HLA-E	6	30489467	30494205	+	2975	protein_coding	major histocompatibility complex, class I, E [Source:HGNC Symbol;Acc:HGNC:4962]	-
ENSG00000049323	43.0939	25.2756	38.4091	2647.82	2587.92	2714.8	35.5929	2650.18	-6.24759	2.0599e-256	9.60356e-254	LTBP1	2	32946972	33399509	+	7329	protein_coding	latent transforming growth factor beta binding protein 1 [Source:HGNC Symbol;Acc:HGNC:6714]	-
ENSG00000099985	23.941	17.4985	16.461	4768.68	4684.14	4040.36	19.3002	4497.73	-7.86535	3.01212e-255	1.37729e-252	OSM	22	30262829	30266840	-	2114	protein_coding	oncostatin M [Source:HGNC Symbol;Acc:HGNC:8506]	-
ENSG00000134531	158.011	108.879	144.034	3386.22	3354.28	3091.51	136.975	3277.34	-4.59252	2.5883e-254	1.16117e-251	EMP1	12	13196716	13219939	+	7838	protein_coding	epithelial membrane protein 1 [Source:HGNC Symbol;Acc:HGNC:3333]	-
ENSG00000006534	106.538	54.4397	80.9335	3537.47	3369.31	3468.22	80.6369	3458.33	-5.44132	2.28182e-250	1.00472e-247	ALDH3B1	11	68008578	68029282	+	6626	protein_coding	aldehyde dehydrogenase 3 family member B1 [Source:HGNC Symbol;Acc:HGNC:410]	-
ENSG00000173898	7148.79	5058.03	6823.1	266.734	251.279	240.529	6343.31	252.847	4.64809	4.99638e-248	2.15998e-245	SPTBN2	11	66685248	66729226	-	9642	protein_coding	spectrin beta, non-erythrocytic 2 [Source:HGNC Symbol;Acc:HGNC:11276]	-
ENSG00000198176	16.7587	11.6657	8.23052	6707.38	6857.99	7526.27	12.2183	7030.55	-9.15467	7.14446e-247	3.03346e-244	TFDP1	13	113584721	113641470	+	3741	protein_coding	transcription factor Dp-1 [Source:HGNC Symbol;Acc:HGNC:11749]	E2F
ENSG00000105419	2318.69	2198	2673.55	17.0775	20.8703	28.2976	2396.75	22.0818	6.76978	2.4021e-246	1.00201e-243	MEIS3	19	47403124	47419523	-	5122	protein_coding	Meis homeobox 3 [Source:HGNC Symbol;Acc:HGNC:29537]	Homeobox
ENSG00000033327	447.697	452.044	429.359	4333.61	4095.59	3951.05	443.033	4126.75	-3.21824	3.32581e-243	1.36341e-240	GAB2	11	78215297	78418348	-	6771	protein_coding	GRB2 associated binding protein 2 [Source:HGNC Symbol;Acc:HGNC:14458]	-
ENSG00000245694	2622.74	3366.51	3192.07	84.5741	117.709	99.0416	3060.44	100.441	4.93019	7.91703e-242	3.19056e-239	CRNDE	16	54845189	54929189	-	5846	lincRNA	colorectal neoplasia differentially expressed [Source:HGNC Symbol;Acc:HGNC:37078]	-
ENSG00000114737	173.573	197.344	165.982	2985.3	2953.57	2675.89	178.966	2871.59	-3.99702	8.63058e-242	3.42016e-239	CISH	3	50606490	50611831	-	5112	protein_coding	cytokine inducible SH2 containing protein [Source:HGNC Symbol;Acc:HGNC:1984]	-
ENSG00000136193	10.7735	14.5821	24.6916	4226.27	4039.66	4251.71	16.6824	4172.55	-8.00582	2.17185e-240	8.46561e-238	SCRN1	7	29920103	29990289	-	6046	protein_coding	secernin 1 [Source:HGNC Symbol;Acc:HGNC:22192]	-
ENSG00000101347	8.37936	7.7771	19.2046	8635.5	8627.8	7398.93	11.787	8220.75	-9.51644	2.65828e-240	1.01945e-237	SAMHD1	20	36889773	36951901	-	11261	protein_coding	SAM and HD domain containing deoxynucleoside triphosphate triphosphohydrolase 1 [Source:HGNC Symbol;Acc:HGNC:15925]	-
ENSG00000225614	6611.32	5162.05	5459.58	236.645	192.007	273.249	5744.32	233.967	4.61871	6.29947e-240	2.3775e-237	ZNF469	16	88427471	88440757	+	13287	protein_coding	zinc finger protein 469 [Source:HGNC Symbol;Acc:HGNC:23216]	zf-C2H2
ENSG00000151651	102.946	123.462	130.317	3368.33	3101.33	2701.54	118.908	3057.06	-4.6856	1.36422e-239	5.0683e-237	ADAM8	10	133262403	133276868	-	4780	protein_coding	ADAM metallopeptidase domain 8 [Source:HGNC Symbol;Acc:HGNC:215]	-
ENSG00000196743	1030.66	949.779	939.651	8141.88	7874.79	7324.65	973.364	7780.44	-2.99883	1.61537e-238	5.90903e-236	GM2A	5	151212150	151270440	+	4479	protein_coding	GM2 ganglioside activator [Source:HGNC Symbol;Acc:HGNC:4367]	-
ENSG00000132718	39.5027	25.2756	41.1526	2262.36	2311.6	2198.37	35.3103	2257.44	-6.03154	1.25259e-234	4.51255e-232	SYT11	1	155859509	155885199	+	5240	protein_coding	synaptotagmin 11 [Source:HGNC Symbol;Acc:HGNC:19239]	-
ENSG00000170017	19.1528	21.387	26.0633	2856.82	2993.64	2729.83	22.2011	2860.1	-7.02215	4.07476e-233	1.44605e-230	ALCAM	3	105366909	105576900	+	7179	protein_coding	activated leukocyte cell adhesion molecule [Source:HGNC Symbol;Acc:HGNC:400]	-
ENSG00000235217	2098.43	2446.87	2333.35	127.674	115.204	97.273	2292.89	113.384	4.33563	1.53591e-232	5.37048e-230	TSPY26P	20	32186477	32190527	-	4051	transcribed_processed_pseudogene	testis specific protein Y-linked 26, pseudogene [Source:HGNC Symbol;Acc:HGNC:16256]	-
ENSG00000130303	706.261	774.794	884.781	7944.27	8241.28	7579.33	788.612	7921.63	-3.33026	4.06025e-232	1.39914e-229	BST2	19	17402939	17405648	-	1119	protein_coding	bone marrow stromal cell antigen 2 [Source:HGNC Symbol;Acc:HGNC:1119]	-
ENSG00000068724	308.839	321.778	330.593	3056.05	3001.15	3149.88	320.403	3069.03	-3.26047	5.14903e-232	1.74898e-229	TTC7A	2	46916157	47076137	+	6949	protein_coding	tetratricopeptide repeat domain 7A [Source:HGNC Symbol;Acc:HGNC:19750]	-
ENSG00000103257	71956	67861.1	70686.5	13004.9	12552.3	13593.5	70167.8	13050.2	2.42674	2.24911e-226	7.53197e-224	SLC7A5	16	87830023	87869488	-	4745	protein_coding	solute carrier family 7 member 5 [Source:HGNC Symbol;Acc:HGNC:11063]	-
ENSG00000110492	3812.61	3470.53	4806.63	163.456	132.735	169.786	4029.92	155.326	4.69737	2.86547e-222	9.46281e-220	MDK	11	46380756	46383837	+	2196	protein_coding	midkine [Source:HGNC Symbol;Acc:HGNC:6972]	-
ENSG00000185090	1402.94	1572.92	1508.93	56.9249	60.9414	56.5952	1494.93	58.1538	4.68413	4.51943e-221	1.47203e-218	MANEAL	1	37793802	37801137	+	3018	protein_coding	mannosidase endo-alpha like [Source:HGNC Symbol;Acc:HGNC:26452]	-
ENSG00000005187	129.282	111.796	105.625	2481.92	2447.67	2131.16	115.567	2353.59	-4.34694	1.50246e-220	4.82756e-218	ACSM3	16	20610243	20797581	+	7822	protein_coding	acyl-CoA synthetase medium chain family member 3 [Source:HGNC Symbol;Acc:HGNC:10522]	-
ENSG00000104419	246.593	185.678	179.7	3188.61	3135.56	3068.52	203.99	3130.9	-3.94041	2.94471e-218	9.33552e-216	NDRG1	8	133237171	133302022	-	9823	protein_coding	N-myc downstream regulated 1 [Source:HGNC Symbol;Acc:HGNC:7679]	-
ENSG00000136235	10.7735	15.5542	23.3198	5013.46	4941.26	3775.07	16.5492	4576.6	-8.13841	1.12433e-217	3.51751e-215	GPNMB	7	23235967	23275108	+	6040	protein_coding	glycoprotein nmb [Source:HGNC Symbol;Acc:HGNC:4462]	-
ENSG00000138080	452.486	368.44	540.471	7244.1	6749.47	7406.01	453.799	7133.19	-3.98074	4.64085e-217	1.43306e-214	EMILIN1	2	27078567	27086408	+	3958	protein_coding	elastin microfibril interfacer 1 [Source:HGNC Symbol;Acc:HGNC:19880]	-
ENSG00000108828	2704.14	2713.24	2912.23	15422.6	15430.7	14857.1	2776.54	15236.8	-2.45673	5.58707e-217	1.70312e-214	VAT1	17	43014605	43025123	-	3501	protein_coding	vesicle amine transport 1 [Source:HGNC Symbol;Acc:HGNC:16919]	-
ENSG00000141002	19.1528	9.72138	24.6916	3108.91	3018.69	3052.6	17.8553	3060.07	-7.48754	1.45009e-216	4.36441e-214	TCF25	16	89873570	89913627	+	7967	protein_coding	transcription factor 25 [Source:HGNC Symbol;Acc:HGNC:29181]	Others
ENSG00000113749	69.429	63.189	63.1007	1697.99	1666.29	1743.84	65.2395	1702.7	-4.70674	3.82124e-216	1.13572e-213	HRH2	5	175658030	175710756	+	5679	protein_coding	histamine receptor H2 [Source:HGNC Symbol;Acc:HGNC:5183]	-
ENSG00000163956	1647.14	1729.43	1780.54	9693.49	9601.19	9973.13	1719.04	9755.94	-2.50493	7.98161e-216	2.34295e-213	LRPAP1	4	3503597	3532559	-	11944	protein_coding	LDL receptor related protein associated protein 1 [Source:HGNC Symbol;Acc:HGNC:6701]	-
ENSG00000164056	2299.54	2122.18	1936.92	148.005	142.753	131.761	2119.54	140.839	3.91099	3.35149e-215	9.71808e-213	SPRY1	4	123396795	123403760	+	3963	protein_coding	sprouty RTK signaling antagonist 1 [Source:HGNC Symbol;Acc:HGNC:11269]	-
ENSG00000143870	2343.83	2090.1	2193.43	12860.1	13026.4	12850.6	2209.12	12912.4	-2.5477	1.71469e-214	4.91206e-212	PDIA6	2	10783391	10837977	-	4101	protein_coding	protein disulfide isomerase family A member 6 [Source:HGNC Symbol;Acc:HGNC:30168]	-
ENSG00000157227	38.3057	27.2199	21.9481	2256.66	2339.98	2040.08	29.1579	2212.24	-6.23886	1.9945e-214	5.64562e-212	MMP14	14	22836557	22849027	+	4464	protein_coding	matrix metallopeptidase 14 [Source:HGNC Symbol;Acc:HGNC:7160]	-
ENSG00000105374	171.178	143.876	207.135	2838.11	2734.85	2759.01	174.063	2777.33	-4.00938	2.45128e-213	6.85696e-211	NKG7	19	51371606	51372715	-	935	protein_coding	natural killer cell granule protein 7 [Source:HGNC Symbol;Acc:HGNC:7830]	-
ENSG00000182149	16708.4	16739.2	17105.8	3609.85	3633.11	3626.51	16851.2	3623.16	2.2175	1.98501e-212	5.48809e-210	IST1	16	71845996	71931199	+	7806	protein_coding	IST1, ESCRT-III associated factor [Source:HGNC Symbol;Acc:HGNC:28977]	-
ENSG00000011422	195.119	184.706	183.815	2893.41	2947.73	2463.66	187.88	2768.26	-3.88134	2.42663e-212	6.63195e-210	PLAUR	19	43646095	43670547	-	4457	protein_coding	plasminogen activator, urokinase receptor [Source:HGNC Symbol;Acc:HGNC:9053]	-
ENSG00000071575	6073.84	5974.76	5631.05	391.155	416.572	535.886	5893.22	447.871	3.71918	4.30078e-210	1.16204e-207	TRIB2	2	12716889	12742734	+	4588	protein_coding	tribbles pseudokinase 2 [Source:HGNC Symbol;Acc:HGNC:30809]	-
ENSG00000110324	44.2909	29.1641	23.3198	2292.45	2254.83	1973.76	32.2583	2173.68	-6.06885	1.72744e-209	4.61498e-207	IL10RA	11	117986348	118003037	+	8102	protein_coding	interleukin 10 receptor subunit alpha [Source:HGNC Symbol;Acc:HGNC:5964]	-
ENSG00000102572	22982.2	19533.2	19931.6	2797.45	2778.26	2980.97	20815.6	2852.23	2.86755	3.50239e-209	9.25293e-207	STK24	13	98445185	98577940	-	12077	protein_coding	serine/threonine kinase 24 [Source:HGNC Symbol;Acc:HGNC:11403]	-
ENSG00000154269	49.0791	40.8298	30.1786	2246.91	2269.86	1880.91	40.0292	2132.56	-5.72275	5.36106e-208	1.40077e-205	ENPP3	6	131628442	131747418	+	3885	protein_coding	ectonucleotide pyrophosphatase/phosphodiesterase 3 [Source:HGNC Symbol;Acc:HGNC:3358]	-
ENSG00000227097	4291.43	4836.39	5294.97	465.158	436.607	397.051	4807.6	432.938	3.47226	6.60761e-207	1.70771e-204	RPS28P7	11	82689559	82689768	+	210	processed_pseudogene	ribosomal protein S28 pseudogene 7 [Source:HGNC Symbol;Acc:HGNC:35787]	-
ENSG00000103365	11.9705	19.4428	12.3458	3357.75	3060.43	3509.79	14.5864	3309.32	-7.78572	2.71648e-206	6.94512e-204	GGA2	16	23463542	23521995	-	8231	protein_coding	golgi associated, gamma adaptin ear containing, ARF binding protein 2 [Source:HGNC Symbol;Acc:HGNC:16064]	-
ENSG00000119979	131.676	148.737	167.354	2336.36	2329.96	2101.98	149.256	2256.1	-3.92226	5.17451e-206	1.30888e-203	FAM45A	10	119104086	119137984	+	6291	protein_coding	family with sequence similarity 45 member A [Source:HGNC Symbol;Acc:HGNC:31793]	-
ENSG00000136848	2804.69	2562.56	2522.66	73.1891	34.2273	37.1406	2629.97	48.1857	5.76374	2.03557e-205	5.0947e-203	DAB2IP	9	121567057	121785530	+	9127	protein_coding	DAB2 interacting protein [Source:HGNC Symbol;Acc:HGNC:17294]	-
ENSG00000101160	9.57641	8.74924	4.11526	9617.86	9410.85	8812.05	7.48031	9280.25	-10.2342	1.74521e-204	4.32249e-202	CTSZ	20	58995185	59007247	-	2038	protein_coding	cathepsin Z [Source:HGNC Symbol;Acc:HGNC:2547]	-
ENSG00000187634	1383.79	1312.39	1478.75	30.0889	26.714	22.1075	1391.64	26.3035	5.71973	2.16299e-203	5.30201e-201	SAMD11	1	923928	944581	+	4166	protein_coding	sterile alpha motif domain containing 11 [Source:HGNC Symbol;Acc:HGNC:28706]	-
ENSG00000172716	15.5617	12.6378	9.60228	3765.17	3572.17	3447.88	12.6006	3595.07	-8.1429	9.9942e-201	2.42482e-198	SLFN11	17	35350305	35373701	-	5982	protein_coding	schlafen family member 11 [Source:HGNC Symbol;Acc:HGNC:26633]	-
ENSG00000137193	2195.39	1530.15	1810.71	23953.2	23224.5	22779.6	1845.42	23319.1	-3.66035	1.63456e-200	3.92575e-198	PIM1	6	37170203	37175426	+	2977	protein_coding	Pim-1 proto-oncogene, serine/threonine kinase [Source:HGNC Symbol;Acc:HGNC:8986]	-
ENSG00000106789	305.248	284.836	300.414	2590.9	2512.79	2516.72	296.833	2540.13	-3.09922	9.82515e-200	2.33613e-197	CORO2A	9	98120975	98192640	-	5717	protein_coding	coronin 2A [Source:HGNC Symbol;Acc:HGNC:2255]	-
ENSG00000221890	1556.17	1981.22	1624.16	52.8588	40.071	53.9423	1720.51	48.9574	5.1372	1.61934e-199	3.81218e-197	NPTXR	22	38818452	38843982	-	5784	protein_coding	neuronal pentraxin receptor [Source:HGNC Symbol;Acc:HGNC:7954]	-
ENSG00000110002	90.9759	70.9661	75.4465	1953.34	1965.99	1703.16	79.1295	1874.16	-4.57073	1.8209e-199	4.24466e-197	VWA5A	11	124115362	124147721	+	6403	protein_coding	von Willebrand factor A domain containing 5A [Source:HGNC Symbol;Acc:HGNC:6658]	-
ENSG00000231389	602.117	363.58	672.159	18822.6	18544.5	16673.5	545.952	18013.5	-5.04899	1.89267e-199	4.36912e-197	HLA-DPA1	6	33064569	33080775	-	5748	protein_coding	major histocompatibility complex, class II, DP alpha 1 [Source:HGNC Symbol;Acc:HGNC:4938]	-
ENSG00000140287	1264.09	808.819	1080.94	25233.2	24722.2	19766.7	1051.28	23240.7	-4.46803	3.98472e-197	9.11006e-195	HDC	15	50241947	50266026	-	3956	protein_coding	histidine decarboxylase [Source:HGNC Symbol;Acc:HGNC:4855]	-
ENSG00000188404	435.727	578.422	514.408	8381.78	8338.12	6602.18	509.519	7774.03	-3.92944	7.07455e-197	1.60202e-194	SELL	1	169690667	169711698	-	2725	protein_coding	selectin L [Source:HGNC Symbol;Acc:HGNC:10720]	-
ENSG00000142089	65.8378	45.6905	49.3831	2372.14	2304.08	1855.26	53.6372	2177.16	-5.34978	1.13543e-196	2.5469e-194	IFITM3	11	319669	327537	-	1348	protein_coding	interferon induced transmembrane protein 3 [Source:HGNC Symbol;Acc:HGNC:5414]	-
ENSG00000266524	1258.1	1523.34	1411.53	32.5285	25.8792	27.4133	1397.66	28.607	5.60894	2.63997e-195	5.86641e-193	GDF10	10	47300386	47313547	+	2458	protein_coding	growth differentiation factor 10 [Source:HGNC Symbol;Acc:HGNC:4215]	-
ENSG00000177663	1013.9	837.011	812.078	7696.24	7368.06	7961.35	887.664	7675.22	-3.11202	1.02782e-194	2.26281e-192	IL17RA	22	17084954	17115694	+	9036	protein_coding	interleukin 17 receptor A [Source:HGNC Symbol;Acc:HGNC:5985]	-
ENSG00000171867	885.818	899.228	916.331	5808.78	5907.14	5330.56	900.459	5682.16	-2.65804	6.34048e-194	1.3831e-191	PRNP	20	4686236	4701590	+	2851	protein_coding	prion protein [Source:HGNC Symbol;Acc:HGNC:9449]	-
ENSG00000273604	1899.72	1842.2	2026.08	113.037	89.325	130.876	1922.67	111.079	4.11507	6.75701e-194	1.46056e-191	EPOP	17	38671703	38675421	-	3719	protein_coding	elongin BC and polycomb repressive complex 2 associated protein [Source:HGNC Symbol;Acc:HGNC:34493]	-
ENSG00000158715	954.05	623.14	770.926	13762.8	13110.7	11916.8	782.705	12930.1	-4.04806	8.17321e-194	1.75076e-191	SLC45A3	1	205657851	205680459	-	3702	protein_coding	solute carrier family 45 member 3 [Source:HGNC Symbol;Acc:HGNC:8642]	-
ENSG00000049860	635.634	775.766	731.145	6574.82	6789.54	5897.39	714.182	6420.58	-3.1672	1.18845e-192	2.52301e-190	HEXB	5	74640023	74722647	+	5067	protein_coding	hexosaminidase subunit beta [Source:HGNC Symbol;Acc:HGNC:4879]	-
ENSG00000129993	15840.6	14236	16055	2538.04	2350	2597.19	15377.2	2495.07	2.62355	2.72429e-192	5.73235e-190	CBFA2T3	16	88874858	88977204	-	5972	protein_coding	CBFA2/RUNX1 translocation partner 3 [Source:HGNC Symbol;Acc:HGNC:1537]	-
ENSG00000137801	11.9705	8.74924	17.8328	3369.95	3154.76	3349.73	12.8509	3291.48	-8.05519	1.33139e-191	2.77689e-189	THBS1	15	39581079	39599466	+	9158	protein_coding	thrombospondin 1 [Source:HGNC Symbol;Acc:HGNC:11785]	-
ENSG00000135821	4239.96	3587.19	4060.39	24354.1	23802.2	24075.1	3962.51	24077.1	-2.60372	2.04936e-191	4.23718e-189	GLUL	1	182381704	182392206	-	9032	protein_coding	glutamate-ammonia ligase [Source:HGNC Symbol;Acc:HGNC:4341]	-
ENSG00000131016	9.57641	10.6935	5.48701	5546.92	5475.54	5336.75	8.58565	5453.07	-9.26585	3.39933e-191	6.96774e-189	AKAP12	6	151239999	151358557	+	8741	protein_coding	A-kinase anchoring protein 12 [Source:HGNC Symbol;Acc:HGNC:370]	-
ENSG00000145506	1936.83	2850.31	2663.95	71.5627	84.3162	82.2399	2483.69	79.3729	4.96889	1.16202e-190	2.36149e-188	NKD2	5	1008829	1038943	+	2885	protein_coding	naked cuticle homolog 2 [Source:HGNC Symbol;Acc:HGNC:17046]	-
ENSG00000148498	1380.2	1421.27	1374.5	73.1891	61.7762	86.6614	1391.99	73.8756	4.23892	3.68878e-190	7.4329e-188	PARD3	10	34109560	34815325	-	6513	protein_coding	par-3 family cell polarity regulator [Source:HGNC Symbol;Acc:HGNC:16051]	-
ENSG00000147465	27.5322	31.1084	19.2046	1816.72	1926.75	1666.9	25.9484	1803.46	-6.08889	2.41726e-188	4.82985e-186	STAR	8	38143649	38151265	-	3767	protein_coding	steroidogenic acute regulatory protein [Source:HGNC Symbol;Acc:HGNC:11359]	-
ENSG00000204682	1484.34	1874.28	1677.65	47.1663	55.9325	31.8348	1678.76	44.9779	5.21751	3.88271e-188	7.69327e-186	CASC10	10	21492658	21497262	-	3801	protein_coding	cancer susceptibility 10 [Source:HGNC Symbol;Acc:HGNC:31448]	-
ENSG00000044115	16.7587	6.80497	5.48701	4460.47	4416.16	4498.43	9.68357	4458.36	-8.85233	1.18719e-187	2.33288e-185	CTNNA1	5	138610967	138935034	+	8830	protein_coding	catenin alpha 1 [Source:HGNC Symbol;Acc:HGNC:2509]	-
ENSG00000106462	22.744	33.0527	21.9481	1610.97	1667.12	1682.82	25.9149	1653.64	-5.96358	3.94733e-187	7.69309e-185	EZH2	7	148807383	148884321	-	4522	protein_coding	enhancer of zeste 2 polycomb repressive complex 2 subunit [Source:HGNC Symbol;Acc:HGNC:3527]	-
ENSG00000101194	22.744	14.5821	32.9221	2236.33	2179.7	1859.68	23.416	2091.9	-6.53562	4.50514e-184	8.70884e-182	SLC17A9	20	62952647	62969585	+	5521	protein_coding	solute carrier family 17 member 9 [Source:HGNC Symbol;Acc:HGNC:16192]	-
ENSG00000132016	1241.34	1390.16	1305.91	82.1345	86.8206	82.2399	1312.47	83.7316	3.97081	7.34011e-184	1.40747e-181	C19orf57	19	13882348	13906452	-	3840	protein_coding	chromosome 19 open reading frame 57 [Source:HGNC Symbol;Acc:HGNC:28153]	-
ENSG00000206503	2457.55	2617.97	3138.57	24864.8	25334.9	22209.2	2738.03	24136.3	-3.14072	1.72586e-183	3.28287e-181	HLA-A	6	29941260	29945884	+	2710	protein_coding	major histocompatibility complex, class I, A [Source:HGNC Symbol;Acc:HGNC:4931]	-
ENSG00000161681	1633.98	1848.03	1522.65	94.3327	83.4813	107.885	1668.22	95.2328	4.13354	5.88011e-182	1.10961e-179	SHANK1	19	50661827	50719450	-	7567	protein_coding	SH3 and multiple ankyrin repeat domains 1 [Source:HGNC Symbol;Acc:HGNC:15474]	-
ENSG00000155307	385.451	331.499	386.835	3611.48	3756.66	3208.24	367.928	3525.46	-3.26427	1.82692e-181	3.42036e-179	SAMSN1	21	14485228	14658821	-	5185	protein_coding	SAM domain, SH3 domain and nuclear localization signals 1 [Source:HGNC Symbol;Acc:HGNC:10528]	-
ENSG00000177946	2641.89	2766.7	2820.33	391.968	399.876	359.91	2742.97	383.918	2.83623	2.23522e-181	4.1521e-179	CENPBD1	16	89969773	89972832	-	3060	protein_coding	CENPB DNA-binding domain containing 1 [Source:HGNC Symbol;Acc:HGNC:28272]	-
ENSG00000136026	1067.77	1238.5	1193.43	7169.28	7034.14	6903.73	1166.57	7035.72	-2.59177	2.45994e-181	4.53411e-179	CKAP4	12	106237877	106304279	-	3638	protein_coding	cytoskeleton associated protein 4 [Source:HGNC Symbol;Acc:HGNC:16991]	-
ENSG00000018699	243.002	203.177	242.8	2322.54	2320.78	2201.02	229.66	2281.45	-3.31892	4.366e-181	7.98541e-179	TTC27	2	32628032	32821051	+	3443	protein_coding	tetratricopeptide repeat domain 27 [Source:HGNC Symbol;Acc:HGNC:25986]	-
ENSG00000107821	1744.1	1312.39	1827.18	35.7814	29.2185	30.0662	1627.89	31.6887	5.67967	4.64959e-181	8.43918e-179	KAZALD1	10	101061841	101068131	+	3613	protein_coding	Kazal type serine peptidase inhibitor domain 1 [Source:HGNC Symbol;Acc:HGNC:25460]	-
ENSG00000139278	51.4732	45.6905	56.2419	1858.19	1783.16	1482.09	51.1352	1707.81	-5.07365	1.46294e-180	2.63518e-178	GLIPR1	12	75480680	75503853	+	6273	protein_coding	GLI pathogenesis related 1 [Source:HGNC Symbol;Acc:HGNC:17001]	-
ENSG00000088448	7586.91	8668.55	7791.56	1390.59	1319.01	1331.76	8015.68	1347.12	2.57312	1.5095e-180	2.69861e-178	ANKRD10	13	110878540	110915069	-	4563	protein_coding	ankyrin repeat domain 10 [Source:HGNC Symbol;Acc:HGNC:20265]	-
ENSG00000136205	27.5322	53.4676	23.3198	1995.62	1909.22	2277.96	34.7732	2060.93	-5.83647	1.721e-180	3.05375e-178	TNS3	7	47275154	47582558	-	11797	protein_coding	tensin 3 [Source:HGNC Symbol;Acc:HGNC:21616]	-
ENSG00000168297	519.52	538.564	561.047	3863.57	4130.66	3632.7	539.711	3875.64	-2.84502	2.02068e-180	3.55893e-178	PXK	3	58332880	58426126	+	5354	protein_coding	PX domain containing serine/threonine kinase like [Source:HGNC Symbol;Acc:HGNC:23326]	-
ENSG00000101400	8625.95	5736.59	8806.66	387.902	313.89	325.422	7723.07	342.405	4.4947	2.80897e-179	4.91094e-177	SNTA1	20	33407955	33443892	-	2342	protein_coding	syntrophin alpha 1 [Source:HGNC Symbol;Acc:HGNC:11167]	-
ENSG00000130066	253.775	235.257	266.12	4656.46	4553.91	3362.11	251.718	4190.82	-4.0603	7.6797e-179	1.33285e-176	SAT1	X	23783173	23786226	+	2498	protein_coding	spermidine/spermine N1-acetyltransferase 1 [Source:HGNC Symbol;Acc:HGNC:10540]	-
ENSG00000211899	13.1676	26.2477	21.9481	1998.06	2012.74	1732.34	20.4545	1914.38	-6.527	2.77906e-178	4.78824e-176	IGHM	14	105851705	105856218	-	1871	IG_C_gene	immunoglobulin heavy constant mu [Source:HGNC Symbol;Acc:HGNC:5541]	-
ENSG00000025708	99.3553	140.96	86.4205	2824.29	2602.11	2302.72	108.912	2576.37	-4.54511	1.30334e-177	2.22946e-175	TYMP	22	50525752	50530056	-	3320	protein_coding	thymidine phosphorylase [Source:HGNC Symbol;Acc:HGNC:3148]	-
ENSG00000095321	61.0496	81.6596	86.4205	1456.46	1459.25	1515.69	76.3766	1477.14	-4.27431	1.68497e-177	2.86169e-175	CRAT	9	129094810	129111189	-	3803	protein_coding	carnitine O-acetyltransferase [Source:HGNC Symbol;Acc:HGNC:2342]	-
ENSG00000182885	33.5174	19.4428	26.0633	2145.25	2010.23	1643.03	26.3412	1932.84	-6.21836	7.13313e-174	1.20287e-171	ADGRG3	16	57668187	57689378	+	3330	protein_coding	adhesion G protein-coupled receptor G3 [Source:HGNC Symbol;Acc:HGNC:13728]	-
ENSG00000104408	2155.89	2144.54	2438.98	11707	12159.1	11853.2	2246.47	11906.4	-2.40697	2.53245e-171	4.24043e-169	EIF3E	8	108201216	108435333	-	6005	protein_coding	eukaryotic translation initiation factor 3 subunit E [Source:HGNC Symbol;Acc:HGNC:3277]	-
ENSG00000119777	772.098	820.484	809.335	4315.72	4310.14	4552.37	800.639	4392.74	-2.45547	8.16653e-171	1.35787e-168	TMEM214	2	27032910	27041695	+	4910	protein_coding	transmembrane protein 214 [Source:HGNC Symbol;Acc:HGNC:25983]	-
ENSG00000132694	61.0496	57.3561	56.2419	1329.6	1232.18	1261.01	58.2159	1274.27	-4.45174	3.17941e-170	5.24978e-168	ARHGEF11	1	156934840	157045370	-	8950	protein_coding	Rho guanine nucleotide exchange factor 11 [Source:HGNC Symbol;Acc:HGNC:14580]	-
ENSG00000141576	1984.71	1720.68	1626.9	106.531	136.075	122.918	1777.43	121.841	3.86765	3.53016e-170	5.78873e-168	RNF157	17	76142453	76240373	-	7805	protein_coding	ring finger protein 157 [Source:HGNC Symbol;Acc:HGNC:29402]	-
ENSG00000121858	35.9116	41.8019	46.6396	1833.79	1750.6	1409.57	41.451	1664.66	-5.33279	6.19272e-170	1.00852e-167	TNFSF10	3	172505508	172523507	-	3473	protein_coding	TNF superfamily member 10 [Source:HGNC Symbol;Acc:HGNC:11925]	-
ENSG00000149177	146.04	100.13	109.74	1790.69	1764.8	1785.4	118.637	1780.3	-3.91308	2.51657e-169	4.07051e-167	PTPRJ	11	47980558	48170841	+	9620	protein_coding	protein tyrosine phosphatase, receptor type J [Source:HGNC Symbol;Acc:HGNC:9673]	-
ENSG00000165802	89.7789	79.7153	89.164	1462.16	1387.46	1617.38	86.2194	1489	-4.11601	5.95329e-169	9.56428e-167	NSMF	9	137447573	137459334	-	4912	protein_coding	NMDA receptor synaptonuclear signaling and neuronal migration factor [Source:HGNC Symbol;Acc:HGNC:29843]	-
ENSG00000151726	350.736	356.775	299.042	2775.49	2848.38	2614.87	335.518	2746.25	-3.02847	6.94107e-169	1.10764e-166	ACSL1	4	184755595	184826818	-	6284	protein_coding	acyl-CoA synthetase long chain family member 1 [Source:HGNC Symbol;Acc:HGNC:3569]	-
ENSG00000102317	2093.64	2011.35	2101.53	8981.12	9197.14	9406.29	2068.84	9194.85	-2.15244	7.79231e-169	1.23519e-166	RBM3	X	48574449	48579066	+	3731	protein_coding	RNA binding motif protein 3 [Source:HGNC Symbol;Acc:HGNC:9900]	-
ENSG00000113273	875.045	698.967	770.926	5465.6	5580.73	5770.05	781.646	5605.46	-2.84387	1.51451e-168	2.38479e-166	ARSB	5	78777209	78986087	-	9053	protein_coding	arylsulfatase B [Source:HGNC Symbol;Acc:HGNC:714]	-
ENSG00000175198	2738.85	3071.96	3005.51	431.816	379.84	398.819	2938.77	403.492	2.86446	8.20638e-168	1.28371e-165	PCCA	13	100089015	100530437	+	7288	protein_coding	propionyl-CoA carboxylase subunit alpha [Source:HGNC Symbol;Acc:HGNC:8653]	-
ENSG00000162639	3306.26	3291.66	3632.4	549.732	495.879	497.861	3410.11	514.491	2.7278	2.10769e-167	3.27546e-165	HENMT1	1	108648290	108661526	-	2426	protein_coding	HEN methyltransferase 1 [Source:HGNC Symbol;Acc:HGNC:26400]	-
ENSG00000196415	2.3941	5.83283	9.60228	9248.67	8549.32	10251.7	5.94307	9349.89	-10.6573	3.94827e-167	6.09597e-165	PRTN3	19	840960	848175	+	1146	protein_coding	proteinase 3 [Source:HGNC Symbol;Acc:HGNC:9495]	-
ENSG00000131981	63.4437	35.9691	46.6396	1586.58	1546.91	1387.47	48.6842	1506.98	-4.96889	6.04059e-167	9.26627e-165	LGALS3	14	55124110	55145413	+	2397	protein_coding	galectin 3 [Source:HGNC Symbol;Acc:HGNC:6563]	-
ENSG00000090581	178.361	169.152	203.02	1869.58	1940.94	1779.21	183.511	1863.24	-3.35089	1.49546e-166	2.27933e-164	GNPTG	16	1351923	1364113	+	4102	protein_coding	N-acetylglucosamine-1-phosphate transferase subunit gamma [Source:HGNC Symbol;Acc:HGNC:23026]	-
ENSG00000184371	363.904	513.289	458.166	5296.45	5049.79	4563.87	445.119	4970.04	-3.47849	2.08409e-164	3.15627e-162	CSF1	1	109910242	109930992	+	5418	protein_coding	colony stimulating factor 1 [Source:HGNC Symbol;Acc:HGNC:2432]	-
ENSG00000092068	10.7735	16.5263	26.0633	1944.39	1950.96	1663.37	17.7877	1852.91	-6.73428	2.62049e-164	3.94351e-162	SLC7A8	14	23125295	23183674	-	5991	protein_coding	solute carrier family 7 member 8 [Source:HGNC Symbol;Acc:HGNC:11066]	-
ENSG00000067113	132.873	149.709	156.38	2790.95	2784.1	2085.18	146.321	2553.41	-4.1263	2.70305e-164	4.04216e-162	PLPP1	5	55424854	55535050	-	2016	protein_coding	phospholipid phosphatase 1 [Source:HGNC Symbol;Acc:HGNC:9228]	-
ENSG00000140829	10584.3	11263.2	10978.1	2523.4	2464.37	2598.07	10941.9	2528.61	2.11357	3.65048e-164	5.42484e-162	DHX38	16	72093562	72112912	+	6361	protein_coding	DEAH-box helicase 38 [Source:HGNC Symbol;Acc:HGNC:17211]	-
ENSG00000132274	23.941	11.6657	9.60228	2417.68	2400.92	1941.92	15.0697	2253.51	-7.22607	4.7277e-164	6.98202e-162	TRIM22	11	5689689	5737089	+	6020	protein_coding	tripartite motif containing 22 [Source:HGNC Symbol;Acc:HGNC:16379]	-
ENSG00000196914	35.9116	42.7741	27.4351	1398.73	1384.96	1685.48	35.3736	1489.72	-5.36999	2.30811e-163	3.38765e-161	ARHGEF12	11	120336914	120489936	+	24404	protein_coding	Rho guanine nucleotide exchange factor 12 [Source:HGNC Symbol;Acc:HGNC:14193]	-
ENSG00000174099	171.178	81.6596	142.662	4079.89	3958.69	3561.07	131.833	3866.55	-4.88809	3.48718e-162	5.08679e-160	MSRB3	12	65278643	65491430	+	7405	protein_coding	methionine sulfoxide reductase B3 [Source:HGNC Symbol;Acc:HGNC:27375]	-
ENSG00000127951	56.2614	23.3313	43.8961	2012.7	1979.34	1637.72	41.163	1876.59	-5.54267	2.19991e-161	3.18947e-159	FGL2	7	77193371	77199848	-	4604	protein_coding	fibrinogen like 2 [Source:HGNC Symbol;Acc:HGNC:3696]	-
ENSG00000277258	1059.39	1012	1068.6	17.8907	12.5222	19.4546	1046.66	16.6225	5.97913	3.53766e-159	5.09788e-157	PCGF2	17	38733897	38749817	-	3511	protein_coding	polycomb group ring finger 2 [Source:HGNC Symbol;Acc:HGNC:12929]	-
ENSG00000166340	1952.39	1651.66	1710.58	11104.4	10431.8	10044.8	1771.54	10527	-2.57142	3.60211e-159	5.15948e-157	TPP1	11	6612763	6619485	-	6544	protein_coding	tripeptidyl peptidase 1 [Source:HGNC Symbol;Acc:HGNC:2073]	-
ENSG00000153487	4490.14	4717.79	4788.79	781.497	670.355	640.233	4665.57	697.362	2.74147	3.86624e-159	5.50465e-157	ING1	13	110712736	110723339	+	6388	protein_coding	inhibitor of growth family member 1 [Source:HGNC Symbol;Acc:HGNC:6062]	-
ENSG00000065154	277.716	185.678	229.083	2780.37	2880.94	3127.77	230.826	2929.69	-3.67173	2.17971e-158	3.08494e-156	OAT	10	124397303	124418976	-	3388	protein_coding	ornithine aminotransferase [Source:HGNC Symbol;Acc:HGNC:8091]	-
ENSG00000059728	344.751	327.61	292.184	2804.77	2877.6	2479.58	321.515	2720.65	-3.07852	1.93768e-157	2.72617e-155	MXD1	2	69897688	69942945	+	6351	protein_coding	MAX dimerization protein 1 [Source:HGNC Symbol;Acc:HGNC:6761]	bHLH
ENSG00000119865	2916.02	2828.92	3065.87	488.741	437.442	420.927	2936.94	449.037	2.70836	1.30449e-156	1.82452e-154	CNRIP1	2	68284171	68320051	-	3548	protein_coding	cannabinoid receptor interacting protein 1 [Source:HGNC Symbol;Acc:HGNC:24546]	-
ENSG00000141753	25361.9	16264.8	25731.4	1324.72	1233.02	1437.87	22452.7	1331.87	4.07533	2.45205e-156	3.4095e-154	IGFBP4	17	40443461	40457731	+	2200	protein_coding	insulin like growth factor binding protein 4 [Source:HGNC Symbol;Acc:HGNC:5473]	-
ENSG00000120885	796.039	566.756	906.729	9961.04	10033.6	10139.4	756.508	10044.7	-3.73484	3.0136e-156	4.16595e-154	CLU	8	27596917	27615031	-	6616	protein_coding	clusterin [Source:HGNC Symbol;Acc:HGNC:2095]	-
ENSG00000143382	41.8968	16.5263	27.4351	1412.55	1411.67	1327.33	28.6194	1383.85	-5.62869	1.07599e-155	1.47883e-153	ADAMTSL4	1	150549369	150560937	+	6432	protein_coding	ADAMTS like 4 [Source:HGNC Symbol;Acc:HGNC:19706]	-
ENSG00000138678	262.154	266.366	211.25	2255.04	2279.88	2110.82	246.59	2215.25	-3.16071	1.37684e-155	1.88144e-153	GPAT3	4	83535914	83605875	+	3468	protein_coding	glycerol-3-phosphate acyltransferase 3 [Source:HGNC Symbol;Acc:HGNC:28157]	-
ENSG00000198373	610.496	632.862	609.059	3183.73	3189.82	3198.51	617.472	3190.69	-2.36846	3.95249e-154	5.37019e-152	WWP2	16	69762306	69941741	+	9015	protein_coding	WW domain containing E3 ubiquitin protein ligase 2 [Source:HGNC Symbol;Acc:HGNC:16804]	-
ENSG00000154237	31.1233	26.2477	45.2679	1171.03	1219.66	1176.12	34.213	1188.94	-5.1541	4.16529e-154	5.62716e-152	LRRK1	15	100919215	101078254	+	17600	protein_coding	leucine rich repeat kinase 1 [Source:HGNC Symbol;Acc:HGNC:18608]	-
ENSG00000137166	4617.03	4897.63	4694.14	731.891	664.511	820.63	4736.27	739.011	2.68068	8.4193e-154	1.13099e-151	FOXP4	6	41546426	41602384	+	6170	protein_coding	forkhead box P4 [Source:HGNC Symbol;Acc:HGNC:20842]	Fork
ENSG00000185624	9528.53	8250.53	10096.1	52122.9	50879.4	54167.8	9291.72	52390	-2.49559	1.75328e-153	2.34201e-151	P4HB	17	81843159	81860694	-	5303	protein_coding	prolyl 4-hydroxylase subunit beta [Source:HGNC Symbol;Acc:HGNC:8548]	-
ENSG00000120889	92.173	138.044	112.484	1734.58	1749.77	1582.9	114.233	1689.08	-3.87546	2.82689e-153	3.75502e-151	TNFRSF10B	8	23020133	23069179	-	5158	protein_coding	TNF receptor superfamily member 10b [Source:HGNC Symbol;Acc:HGNC:11905]	-
ENSG00000166073	846.316	868.119	886.153	27.6492	26.714	29.1819	866.863	27.8484	4.96103	8.42883e-153	1.1134e-150	GPR176	15	39799032	39920892	-	5119	protein_coding	G protein-coupled receptor 176 [Source:HGNC Symbol;Acc:HGNC:32370]	-
ENSG00000184428	234.622	238.174	293.555	2101.34	2171.35	2173.61	255.45	2148.77	-3.07876	1.25978e-152	1.65491e-150	TOP1MT	8	143304384	143359979	-	6441	protein_coding	DNA topoisomerase I mitochondrial [Source:HGNC Symbol;Acc:HGNC:29787]	-
ENSG00000121691	4589.5	4102.42	4382.75	19369.9	18502	19477.6	4358.22	19116.5	-2.13333	3.92774e-152	5.13131e-150	CAT	11	34438925	34472062	+	3590	protein_coding	catalase [Source:HGNC Symbol;Acc:HGNC:1516]	-
ENSG00000197635	32.3204	25.2756	35.6656	1323.1	1300.64	1123.94	31.0872	1249.23	-5.35127	1.84395e-151	2.39582e-149	DPP4	2	161992241	162074542	-	5009	protein_coding	dipeptidyl peptidase 4 [Source:HGNC Symbol;Acc:HGNC:3009]	-
ENSG00000108861	701.472	872.008	748.978	4937.83	5023.91	4914.05	774.153	4958.6	-2.67663	8.12182e-151	1.04952e-148	DUSP3	17	43766121	43778988	-	5012	protein_coding	dual specificity phosphatase 3 [Source:HGNC Symbol;Acc:HGNC:3069]	-
ENSG00000187134	1025.87	933.252	1178.34	38.221	30.0533	39.7935	1045.82	36.0226	4.85941	1.03863e-150	1.33489e-148	AKR1C1	10	4963253	4983283	+	8765	protein_coding	aldo-keto reductase family 1 member C1 [Source:HGNC Symbol;Acc:HGNC:384]	-
ENSG00000156675	274.125	216.787	196.161	2282.69	2217.26	2344.28	229.024	2281.41	-3.31472	4.93256e-150	6.30546e-148	RAB11FIP1	8	37858618	37899467	-	9602	protein_coding	RAB11 family interacting protein 1 [Source:HGNC Symbol;Acc:HGNC:30265]	-
ENSG00000134107	539.87	473.431	510.292	3626.93	3703.23	3199.4	507.865	3509.85	-2.79069	8.26193e-150	1.0505e-147	BHLHE40	3	4979116	4985323	+	3837	protein_coding	basic helix-loop-helix family member e40 [Source:HGNC Symbol;Acc:HGNC:1046]	bHLH
ENSG00000214212	19.1528	12.6378	28.8068	1371.08	1402.49	1289.31	20.1991	1354.29	-6.12466	1.62225e-149	2.05171e-147	C19orf38	19	10836575	10869790	+	1565	protein_coding	chromosome 19 open reading frame 38 [Source:HGNC Symbol;Acc:HGNC:34073]	-
ENSG00000072195	1211.42	1277.39	1296.31	6.5057	15.0266	8.843	1261.7	10.1251	6.96224	3.2113e-149	4.03996e-147	SPEG	2	219434846	219498287	+	17910	protein_coding	SPEG complex locus [Source:HGNC Symbol;Acc:HGNC:16901]	-
ENSG00000136854	3034.53	3140.01	2941.04	609.096	588.543	588.944	3038.52	595.528	2.35139	3.56932e-149	4.46672e-147	STXBP1	9	127579370	127696027	+	9373	protein_coding	syntaxin binding protein 1 [Source:HGNC Symbol;Acc:HGNC:11444]	-
ENSG00000205476	2532.96	2579.08	2510.31	200.05	177.815	268.827	2540.78	215.564	3.56116	3.46197e-147	4.3097e-145	CCDC85C	14	99500180	99604026	-	17449	protein_coding	coiled-coil domain containing 85C [Source:HGNC Symbol;Acc:HGNC:35459]	-
ENSG00000063046	7011.13	6626.09	7054.93	25465.8	25425.1	25573.1	6897.38	25488	-1.88592	5.41703e-147	6.70837e-145	EIF4B	12	53006158	53042209	+	6146	protein_coding	eukaryotic translation initiation factor 4B [Source:HGNC Symbol;Acc:HGNC:3285]	-
ENSG00000172985	1322.74	1178.23	1023.33	65.8702	60.9414	51.2894	1174.77	59.367	4.30453	5.78174e-147	7.12293e-145	SH3RF3	2	109129348	109504632	+	5803	protein_coding	SH3 domain containing ring finger 3 [Source:HGNC Symbol;Acc:HGNC:24699]	-
ENSG00000100031	112.523	82.6317	87.7922	1577.63	1437.55	1337.95	94.3156	1451.04	-3.94797	1.0202e-146	1.25038e-144	GGT1	22	24583750	24629005	+	4434	protein_coding	gamma-glutamyltransferase 1 [Source:HGNC Symbol;Acc:HGNC:4250]	-
ENSG00000102606	7746.12	7174.38	6971.25	1444.27	1485.97	1588.2	7297.25	1506.15	2.27674	1.08082e-146	1.31788e-144	ARHGEF7	13	111114559	111305737	+	11768	protein_coding	Rho guanine nucleotide exchange factor 7 [Source:HGNC Symbol;Acc:HGNC:15607]	-
ENSG00000147010	869.06	693.134	836.77	5192.36	5255.99	5052	799.655	5166.78	-2.69456	2.21536e-146	2.68748e-144	SH3KBP1	X	19533975	19887601	-	5780	protein_coding	SH3 domain containing kinase binding protein 1 [Source:HGNC Symbol;Acc:HGNC:13867]	-
ENSG00000176014	8.37936	5.83283	6.85877	3792.82	3706.57	4304.77	7.02365	3934.72	-9.14579	1.6097e-145	1.94283e-143	TUBB6	18	12307669	12344320	+	4117	protein_coding	tubulin beta 6 class V [Source:HGNC Symbol;Acc:HGNC:20776]	-
ENSG00000278922	1003.13	917.698	987.663	62.6174	73.4636	64.5539	969.497	66.8783	3.85681	3.00356e-145	3.60685e-143	AC002310.6	16	30526918	30528294	+	1377	TEC	novel transcript	-
ENSG00000153066	284.898	334.415	364.886	2579.51	2547.85	2401.76	328.067	2509.71	-2.93737	4.82496e-145	5.76498e-143	TXNDC11	16	11679080	11742878	-	4292	protein_coding	thioredoxin domain containing 11 [Source:HGNC Symbol;Acc:HGNC:28030]	-
ENSG00000213316	138.858	116.657	157.752	1898.04	1693	1592.62	137.755	1727.89	-3.66034	5.08719e-145	6.0479e-143	LTC4S	5	179793980	179796647	+	1192	protein_coding	leukotriene C4 synthase [Source:HGNC Symbol;Acc:HGNC:6719]	-
ENSG00000133454	2723.29	3276.1	2905.37	8.94534	2.50444	3.5372	2968.26	4.99566	9.19811	7.20494e-145	8.52298e-143	MYO18B	22	25742144	26031041	+	9706	protein_coding	myosin XVIIIB [Source:HGNC Symbol;Acc:HGNC:18150]	-
ENSG00000137825	1109.67	1084.91	1329.23	68.3099	67.6199	49.5208	1174.6	61.8168	4.24325	1.50485e-144	1.77133e-142	ITPKA	15	41493393	41503551	+	2092	protein_coding	inositol-trisphosphate 3-kinase A [Source:HGNC Symbol;Acc:HGNC:6178]	-
ENSG00000149516	4.78821	10.6935	8.23052	3513.08	3411.88	2774.93	7.90408	3233.3	-8.644	5.01631e-144	5.87551e-142	MS4A3	11	60056587	60071128	+	2095	protein_coding	membrane spanning 4-domains A3 [Source:HGNC Symbol;Acc:HGNC:7317]	-
ENSG00000076944	2.3941	12.6378	13.7175	2321.72	2160.5	2174.49	9.58314	2218.9	-7.84758	1.07867e-143	1.25723e-141	STXBP2	19	7636881	7647873	+	6036	protein_coding	syntaxin binding protein 2 [Source:HGNC Symbol;Acc:HGNC:11445]	-
ENSG00000100364	1197.05	1211.28	1360.78	7510.02	7441.53	8827.08	1256.37	7926.21	-2.65836	1.65212e-143	1.91622e-141	KIAA0930	22	45190338	45240769	-	10019	protein_coding	KIAA0930 [Source:HGNC Symbol;Acc:HGNC:1314]	-
ENSG00000171388	852.301	1088.79	960.228	19.5171	19.2007	21.2232	967.108	19.9803	5.59959	2.69353e-143	3.10894e-141	APLN	X	129645259	129654937	-	3205	protein_coding	apelin [Source:HGNC Symbol;Acc:HGNC:16665]	-
ENSG00000112297	257.366	276.087	203.02	2135.5	2188.05	2140.89	245.491	2154.81	-3.12521	8.0147e-143	9.20606e-141	CRYBG1	6	106360808	106571978	+	10374	protein_coding	crystallin beta-gamma domain containing 1 [Source:HGNC Symbol;Acc:HGNC:356]	-
ENSG00000236609	1253.31	1369.74	1471.89	146.378	139.414	129.108	1364.98	138.3	3.30148	1.3034e-142	1.48995e-140	ZNF853	7	6615617	6624290	+	3857	protein_coding	zinc finger protein 853 [Source:HGNC Symbol;Acc:HGNC:21767]	zf-C2H2
ENSG00000145911	843.921	952.695	827.167	30.9021	40.9059	37.1406	874.595	36.3162	4.59289	4.92076e-141	5.59813e-139	N4BP3	5	178113443	178126087	+	6080	protein_coding	NEDD4 binding protein 3 [Source:HGNC Symbol;Acc:HGNC:29852]	-
ENSG00000110057	113.72	81.6596	150.893	2045.23	2001.05	1898.59	115.424	1981.62	-4.12287	5.91454e-141	6.69667e-139	UNC93B1	11	67991104	68004982	-	3548	protein_coding	unc-93 homolog B1, TLR signaling regulator [Source:HGNC Symbol;Acc:HGNC:13481]	-
ENSG00000196189	144.843	69.0218	115.227	2467.29	2403.43	2400.87	109.697	2423.86	-4.48115	1.10908e-140	1.2498e-138	SEMA4A	1	156147366	156177752	+	6822	protein_coding	semaphorin 4A [Source:HGNC Symbol;Acc:HGNC:10729]	-
ENSG00000117091	8.37936	7.7771	6.85877	3267.49	3032.04	2728.06	7.67174	3009.2	-8.60836	1.90688e-140	2.13867e-138	CD48	1	160678746	160711851	-	3274	protein_coding	CD48 molecule [Source:HGNC Symbol;Acc:HGNC:1683]	-
ENSG00000065413	172.375	202.205	149.521	2006.2	1978.51	1726.15	174.7	1903.62	-3.43585	2.87865e-140	3.21341e-138	ANKRD44	2	196967017	197311173	-	12813	protein_coding	ankyrin repeat domain 44 [Source:HGNC Symbol;Acc:HGNC:25259]	-
ENSG00000180447	1029.46	1276.42	1071.34	9.75855	11.6874	13.2645	1125.74	11.5701	6.61069	2.97397e-140	3.3043e-138	GAS1	9	86944363	86947189	-	2827	protein_coding	growth arrest specific 1 [Source:HGNC Symbol;Acc:HGNC:4165]	-
ENSG00000026297	258.563	305.251	388.206	3270.74	3152.26	3064.98	317.34	3162.66	-3.322	4.80248e-140	5.31109e-138	RNASET2	6	166929504	166957191	-	7643	protein_coding	ribonuclease T2 [Source:HGNC Symbol;Acc:HGNC:21686]	-
ENSG00000002586	1611.23	1690.55	1960.24	9412.12	9312.34	9079.99	1754.01	9268.15	-2.40277	4.00088e-139	4.40412e-137	CD99	X	2691133	2741309	+	4912	protein_coding	CD99 molecule (Xg blood group) [Source:HGNC Symbol;Acc:HGNC:7082]	-
ENSG00000038427	4.78821	6.80497	9.60228	3231.71	3092.98	3194.09	7.06515	3172.93	-8.83551	3.74392e-138	4.10227e-136	VCAN	5	83471465	83582303	+	14831	protein_coding	versican [Source:HGNC Symbol;Acc:HGNC:2464]	-
ENSG00000100504	1691.43	1674.99	1706.46	7684.05	7469.08	6898.42	1690.96	7350.51	-2.12025	4.10791e-138	4.48045e-136	PYGL	14	50857891	50944736	-	4798	protein_coding	glycogen phosphorylase L [Source:HGNC Symbol;Acc:HGNC:9725]	-
ENSG00000159720	785.266	691.19	857.346	4940.27	4569.77	4596.59	777.934	4702.21	-2.5988	9.4747e-138	1.02868e-135	ATP6V0D1	16	67438014	67481237	-	8212	protein_coding	ATPase H+ transporting V0 subunit d1 [Source:HGNC Symbol;Acc:HGNC:13724]	-
ENSG00000177731	1474.77	1395.02	1626.9	7093.65	6993.23	6939.98	1498.9	7008.96	-2.22692	4.21709e-137	4.55772e-135	FLII	17	18244836	18258916	-	6465	protein_coding	FLII, actin remodeling protein [Source:HGNC Symbol;Acc:HGNC:3750]	-
ENSG00000083799	237.016	213.87	170.097	1906.17	1834.09	1864.1	206.995	1868.12	-3.16796	5.57536e-137	5.99843e-135	CYLD	16	50742050	50801935	+	12954	protein_coding	CYLD lysine 63 deubiquitinase [Source:HGNC Symbol;Acc:HGNC:2584]	-
ENSG00000163191	961.233	1025.61	1181.08	6158.46	6206.84	5737.34	1055.97	6034.21	-2.51618	1.25841e-136	1.34781e-134	S100A11	1	152032506	152047907	-	680	protein_coding	S100 calcium binding protein A11 [Source:HGNC Symbol;Acc:HGNC:10488]	-
ENSG00000151176	751.748	664.942	592.598	4423.88	4240.02	4058.05	669.763	4240.65	-2.6612	1.96073e-136	2.09059e-134	PLBD2	12	113358566	113391625	+	5260	protein_coding	phospholipase B domain containing 2 [Source:HGNC Symbol;Acc:HGNC:27283]	-
ENSG00000115159	7.18231	15.5542	5.48701	1775.24	1931.76	1893.29	9.40784	1866.76	-7.5467	3.99285e-136	4.23831e-134	GPD2	2	156435290	156613735	+	7155	protein_coding	glycerol-3-phosphate dehydrogenase 2 [Source:HGNC Symbol;Acc:HGNC:4456]	-
ENSG00000166831	1237.75	1145.18	1182.45	25.2096	30.8881	57.4795	1188.46	37.8591	4.98266	4.29523e-136	4.53901e-134	RBPMS2	15	64739892	64775587	-	2101	protein_coding	RNA binding protein, mRNA processing factor 2 [Source:HGNC Symbol;Acc:HGNC:19098]	-
ENSG00000100234	8.37936	3.88855	6.85877	3797.7	3849.32	3638.01	6.37556	3761.68	-9.25013	5.47542e-136	5.76058e-134	TIMP3	22	32801701	32863043	+	4603	protein_coding	TIMP metallopeptidase inhibitor 3 [Source:HGNC Symbol;Acc:HGNC:11822]	-
ENSG00000115234	1064.18	1117.96	1223.6	5340.37	5252.65	5525.99	1135.25	5373	-2.24381	8.4126e-136	8.81173e-134	SNX17	2	27370496	27377533	+	3765	protein_coding	sorting nexin 17 [Source:HGNC Symbol;Acc:HGNC:14979]	-
ENSG00000163823	20.3499	12.6378	16.461	1386.53	1261.4	1172.58	16.4829	1273.5	-6.29343	4.5075e-135	4.68071e-133	CCR1	3	46201709	46208396	-	2731	protein_coding	C-C motif chemokine receptor 1 [Source:HGNC Symbol;Acc:HGNC:1602]	-
ENSG00000170476	38.3057	39.8577	38.4091	1532.91	1556.93	1095.65	38.8575	1395.16	-5.16417	4.50806e-135	4.68071e-133	MZB1	5	139387480	139390081	-	2273	protein_coding	marginal zone B and B1 cell specific protein [Source:HGNC Symbol;Acc:HGNC:30125]	-
ENSG00000019991	9.57641	12.6378	9.60228	1654.07	1686.32	1573.17	10.6055	1637.86	-7.24685	8.10667e-135	8.38054e-133	HGF	7	81699008	81770438	-	9817	protein_coding	hepatocyte growth factor [Source:HGNC Symbol;Acc:HGNC:4893]	-
ENSG00000112559	1384.99	1140.32	1676.28	64.2438	49.254	40.6778	1400.53	51.3919	4.76269	1.28072e-134	1.31825e-132	MDFI	6	41636882	41654246	+	2523	protein_coding	MyoD family inhibitor [Source:HGNC Symbol;Acc:HGNC:6967]	-
ENSG00000123384	201.105	120.545	126.201	2190.79	2254.83	2324.82	149.284	2256.82	-3.92115	1.45319e-134	1.48934e-132	LRP1	12	57128493	57213351	+	20839	protein_coding	LDL receptor related protein 1 [Source:HGNC Symbol;Acc:HGNC:6692]	-
ENSG00000148204	1359.85	1030.47	1363.52	15.451	5.84369	10.6116	1251.28	10.6354	6.87225	2.26342e-134	2.30976e-132	CRB2	9	123356170	123380324	+	6349	protein_coding	crumbs 2, cell polarity complex component [Source:HGNC Symbol;Acc:HGNC:18688]	-
ENSG00000168769	13.1676	4.86069	4.11526	2606.35	2739.86	2787.31	7.38117	2711.17	-8.53047	2.82168e-134	2.86714e-132	TET2	4	105145875	105279816	+	16474	protein_coding	tet methylcytosine dioxygenase 2 [Source:HGNC Symbol;Acc:HGNC:25941]	-
ENSG00000136732	1163.53	1134.48	1360.78	6264.99	6244.4	6255.54	1219.6	6254.98	-2.36061	3.76405e-134	3.80842e-132	GYPC	2	126655933	126696670	+	3812	protein_coding	glycophorin C (Gerbich blood group) [Source:HGNC Symbol;Acc:HGNC:4704]	-
ENSG00000065989	98.1582	49.579	89.164	1714.25	1667.96	1544.87	78.9671	1642.36	-4.40124	9.09659e-134	9.16482e-132	PDE4A	19	10416773	10469631	+	6646	protein_coding	phosphodiesterase 4A [Source:HGNC Symbol;Acc:HGNC:8780]	-
ENSG00000242574	13.1676	15.5542	24.6916	1327.16	1239.7	1108.91	17.8044	1225.26	-6.13683	2.52279e-133	2.53098e-131	HLA-DMB	6	32934629	32941070	-	4655	protein_coding	major histocompatibility complex, class II, DM beta [Source:HGNC Symbol;Acc:HGNC:4935]	-
ENSG00000163931	7910.12	7846.13	8465.09	30319	29120.8	28994.4	8073.78	29478.1	-1.86854	3.2464e-133	3.24326e-131	TKT	3	53224707	53256052	-	9507	protein_coding	transketolase [Source:HGNC Symbol;Acc:HGNC:11834]	-
ENSG00000140988	16935.9	18284	21642.2	107978	104371	111242	18954	107864	-2.50874	3.65094e-133	3.63215e-131	RPS2	16	1962052	1964860	-	2413	protein_coding	ribosomal protein S2 [Source:HGNC Symbol;Acc:HGNC:10404]	-
ENSG00000171298	750.551	954.639	886.153	5577.01	5361.17	5105.95	863.781	5348.04	-2.62907	5.43506e-133	5.38456e-131	GAA	17	80101556	80119879	+	5156	protein_coding	glucosidase alpha, acid [Source:HGNC Symbol;Acc:HGNC:4065]	-
ENSG00000115271	198.711	188.595	213.994	1724.82	1819.89	1548.41	200.433	1697.71	-3.08684	6.77912e-133	6.68826e-131	GCA	2	162318840	162371595	+	3664	protein_coding	grancalcin [Source:HGNC Symbol;Acc:HGNC:15990]	-
ENSG00000177469	39129.2	29135	39214.3	4766.24	4496.3	4929.09	35826.2	4730.54	2.92088	1.15078e-132	1.13066e-130	CAVIN1	17	42402452	42423517	-	3828	protein_coding	caveolae associated protein 1 [Source:HGNC Symbol;Acc:HGNC:9688]	-
ENSG00000106976	3272.74	3453.03	3205.79	740.023	716.27	690.638	3310.52	715.644	2.20989	9.48692e-132	9.28274e-130	DNM1	9	128191655	128255248	+	10775	protein_coding	dynamin 1 [Source:HGNC Symbol;Acc:HGNC:2972]	-
ENSG00000163751	341.16	174.985	263.377	35507.3	35577.2	27969.5	259.84	33018	-6.9918	3.85023e-131	3.75192e-129	CPA3	3	148865256	148897196	+	1848	protein_coding	carboxypeptidase A3 [Source:HGNC Symbol;Acc:HGNC:2298]	-
ENSG00000136156	2384.53	2163.98	2436.23	11944.5	11936.2	10474.5	2328.25	11451.7	-2.29903	4.46019e-131	4.32857e-129	ITM2B	13	48232612	48270357	+	10706	protein_coding	integral membrane protein 2B [Source:HGNC Symbol;Acc:HGNC:6174]	-
ENSG00000143344	107.735	143.876	120.714	1336.11	1543.57	1386.58	124.108	1422.09	-3.50982	6.88049e-131	6.6503e-129	RGL1	1	183636085	183928531	+	5305	protein_coding	ral guanine nucleotide dissociation stimulator like 1 [Source:HGNC Symbol;Acc:HGNC:30281]	-
ENSG00000124006	6582.59	6397.64	6963.02	1625.61	1470.11	1506.85	6647.75	1534.19	2.11504	7.337e-131	7.06283e-129	OBSL1	2	219550729	219571859	-	9611	protein_coding	obscurin like 1 [Source:HGNC Symbol;Acc:HGNC:29092]	-
ENSG00000083444	709.852	704.8	742.119	3503.32	3310.04	3257.76	718.923	3357.04	-2.22434	9.08241e-131	8.70776e-129	PLOD1	1	11934205	11975538	+	5320	protein_coding	procollagen-lysine,2-oxoglutarate 5-dioxygenase 1 [Source:HGNC Symbol;Acc:HGNC:9081]	-
ENSG00000103966	468.047	441.351	482.857	2522.59	2396.75	2408.83	464.085	2442.72	-2.39841	1.45624e-130	1.39057e-128	EHD4	15	41895939	41972578	-	7879	protein_coding	EH domain containing 4 [Source:HGNC Symbol;Acc:HGNC:3245]	-
ENSG00000198053	787.66	535.648	714.684	6283.69	6074.94	5785.09	679.331	6047.91	-3.15742	1.99735e-130	1.89964e-128	SIRPA	20	1894167	1940592	+	5068	protein_coding	signal regulatory protein alpha [Source:HGNC Symbol;Acc:HGNC:9662]	-
ENSG00000033627	152.026	72.9103	113.856	2561.62	2670.57	2223.13	112.93	2485.11	-4.47233	7.36902e-130	6.9806e-128	ATP6V0A1	17	42458844	42522611	+	10955	protein_coding	ATPase H+ transporting V0 subunit a1 [Source:HGNC Symbol;Acc:HGNC:865]	-
ENSG00000134827	10.7735	7.7771	5.48701	2938.95	3087.14	2178.91	8.01253	2735	-8.40086	7.45564e-130	7.03464e-128	TCN1	11	59852800	59866575	-	1586	protein_coding	transcobalamin 1 [Source:HGNC Symbol;Acc:HGNC:11652]	-
ENSG00000211772	3161.41	4566.13	4622.81	372.451	328.082	362.563	4116.79	354.365	3.53824	2.02336e-128	1.90155e-126	TRBC2	7	142801041	142802748	+	758	TR_C_gene	T cell receptor beta constant 2 [Source:HGNC Symbol;Acc:HGNC:12157]	-
ENSG00000197561	3.59116	2.91641	1.37175	27650	26450.2	30847.9	2.62644	28316.1	-13.3572	2.15491e-128	2.01722e-126	ELANE	19	851014	856247	+	1028	protein_coding	elastase, neutrophil expressed [Source:HGNC Symbol;Acc:HGNC:3309]	-
ENSG00000130592	458.471	372.329	478.742	2926.75	2811.65	2912.88	436.514	2883.76	-2.7292	4.97146e-128	4.63554e-126	LSP1	11	1852970	1892267	+	5399	protein_coding	lymphocyte specific protein 1 [Source:HGNC Symbol;Acc:HGNC:6707]	-
ENSG00000135519	788.857	849.649	810.706	15.451	8.34813	20.3389	816.404	14.7127	5.80271	5.59237e-128	5.19413e-126	KCNH3	12	49539157	49558308	+	4340	protein_coding	potassium voltage-gated channel subfamily H member 3 [Source:HGNC Symbol;Acc:HGNC:6252]	-
ENSG00000103544	576.979	561.896	566.534	2624.24	2602.11	2688.27	568.47	2638.21	-2.21463	2.46698e-127	2.28239e-125	VPS35L	16	19555240	19706793	+	9767	protein_coding	VPS35 endosomal protein sorting factor like [Source:HGNC Symbol;Acc:HGNC:24641]	-
ENSG00000131446	2641.89	2361.32	2694.12	11342.7	10670.6	10758.4	2565.78	10923.9	-2.09091	1.22144e-126	1.12567e-124	MGAT1	5	180784782	180815652	-	11576	protein_coding	mannosyl (alpha-1,3-)-glycoprotein beta-1,2-N-acetylglucosaminyltransferase [Source:HGNC Symbol;Acc:HGNC:7044]	-
ENSG00000168283	3193.73	3561.91	3397.83	751.408	739.645	741.927	3384.49	744.327	2.18518	3.1812e-126	2.92044e-124	BMI1	10	22321211	22331484	+	4283	protein_coding	BMI1 proto-oncogene, polycomb ring finger [Source:HGNC Symbol;Acc:HGNC:1066]	-
ENSG00000111335	28.7292	13.6099	26.0633	1056.36	1101.12	950.622	22.8008	1036.03	-5.54797	3.55875e-126	3.25447e-124	OAS2	12	112978395	113011723	+	6264	protein_coding	2'-5'-oligoadenylate synthetase 2 [Source:HGNC Symbol;Acc:HGNC:8087]	-
ENSG00000135766	5.98526	12.6378	12.3458	1485.74	1467.6	1428.14	10.3229	1460.5	-7.13328	3.6352e-126	3.31165e-124	EGLN1	1	231363751	231425044	-	7265	protein_coding	egl-9 family hypoxia inducible factor 1 [Source:HGNC Symbol;Acc:HGNC:1232]	-
ENSG00000165272	11.9705	21.387	37.0374	1078.32	1019.31	1000.14	23.465	1032.59	-5.49628	4.45919e-126	4.0468e-124	AQP3	9	33441154	33447633	-	2950	protein_coding	aquaporin 3 (Gill blood group) [Source:HGNC Symbol;Acc:HGNC:636]	-
ENSG00000105205	0	2.91641	2.74351	105942	107198	84250.8	1.88664	99130.4	-15.6504	6.3037e-126	5.69897e-124	CLC	19	39731250	39738028	-	635	protein_coding	Charcot-Leyden crystal galectin [Source:HGNC Symbol;Acc:HGNC:2014]	-
ENSG00000185291	70.6261	108.879	76.8182	1366.2	1268.92	1199.99	85.4412	1278.37	-3.88546	9.11072e-126	8.20552e-124	IL3RA	X	1336616	1382689	+	1710	protein_coding	interleukin 3 receptor subunit alpha [Source:HGNC Symbol;Acc:HGNC:6012]	-
ENSG00000144749	31.1233	26.2477	26.0633	893.721	861.527	848.043	27.8115	867.764	-4.96527	3.70398e-125	3.32337e-123	LRIG1	3	66378797	66501263	-	7032	protein_coding	leucine rich repeats and immunoglobulin like domains 1 [Source:HGNC Symbol;Acc:HGNC:17360]	-
ENSG00000135046	2434.8	2086.21	2759.97	16155.3	16373.2	14378.7	2426.99	15635.7	-2.68879	5.71531e-125	5.10875e-123	ANXA1	9	73151757	73170393	+	4561	protein_coding	annexin A1 [Source:HGNC Symbol;Acc:HGNC:533]	-
ENSG00000000971	90.9759	153.598	100.138	1845.99	1889.18	1649.22	114.904	1794.8	-3.94851	7.36143e-125	6.55553e-123	CFH	1	196651878	196747504	+	8145	protein_coding	complement factor H [Source:HGNC Symbol;Acc:HGNC:4883]	-
ENSG00000093072	1926.06	1850.95	1817.57	8990.06	8692.08	7725.24	1864.86	8469.13	-2.18309	8.63229e-125	7.65858e-123	ADA2	22	17178790	17258235	-	8704	protein_coding	adenosine deaminase 2 [Source:HGNC Symbol;Acc:HGNC:1839]	-
ENSG00000035681	678.728	647.444	648.84	2872.27	2909.32	2897.85	658.337	2893.15	-2.1359	2.23595e-124	1.97636e-122	NSMAF	8	58583504	58659844	-	6165	protein_coding	neutral sphingomyelinase activation associated factor [Source:HGNC Symbol;Acc:HGNC:8017]	-
ENSG00000150401	1876.98	2177.59	2013.73	290.317	330.586	328.959	2022.77	316.621	2.67658	3.22369e-123	2.83888e-121	DCUN1D2	13	113455819	113490952	-	4346	protein_coding	defective in cullin neddylation 1 domain containing 2 [Source:HGNC Symbol;Acc:HGNC:20328]	-
ENSG00000116016	308.839	263.449	223.596	2246.09	2127.1	2010.9	265.295	2128.03	-3.00074	6.37369e-123	5.59215e-121	EPAS1	2	46293667	46386703	+	7302	protein_coding	endothelial PAS domain protein 1 [Source:HGNC Symbol;Acc:HGNC:3374]	Others
ENSG00000112343	161.602	160.403	164.61	1423.12	1486.8	1254.82	162.205	1388.25	-3.09852	9.86379e-122	8.62247e-120	TRIM38	6	25962802	25991226	+	9413	protein_coding	tripartite motif containing 38 [Source:HGNC Symbol;Acc:HGNC:10059]	-
ENSG00000244038	5410.67	5119.28	5572.06	18696.6	18371.7	18288.2	5367.34	18452.2	-1.78188	1.08673e-121	9.46486e-120	DDOST	1	20651767	20661544	-	2721	protein_coding	dolichyl-diphosphooligosaccharide--protein glycosyltransferase non-catalytic subunit [Source:HGNC Symbol;Acc:HGNC:2728]	-
ENSG00000210082	17831.3	16244.4	17945.3	64804.9	65588.8	71154.3	17340.3	67182.7	-1.95406	1.46749e-121	1.27345e-119	MT-RNR2	MT	1671	3229	+	1559	Mt_rRNA	mitochondrially encoded 16S RNA [Source:HGNC Symbol;Acc:HGNC:7471]	-
ENSG00000108405	275.322	284.836	271.607	2437.2	2375.04	1912.74	277.255	2241.66	-3.01425	3.96274e-121	3.42626e-119	P2RX1	17	3896592	3916500	-	3970	protein_coding	purinergic receptor P2X 1 [Source:HGNC Symbol;Acc:HGNC:8533]	-
ENSG00000126216	8548.15	8913.53	8181.14	2087.52	2028.6	2258.5	8547.61	2124.87	2.00848	5.50977e-121	4.74659e-119	TUBGCP3	13	112485005	112588205	-	7254	protein_coding	tubulin gamma complex associated protein 3 [Source:HGNC Symbol;Acc:HGNC:18598]	-
ENSG00000164961	626.058	579.394	577.508	2901.54	2704.8	2782.01	594.32	2796.11	-2.23427	2.44553e-120	2.09918e-118	WASHC5	8	125024260	125091840	-	4784	protein_coding	WASH complex subunit 5 [Source:HGNC Symbol;Acc:HGNC:28984]	-
ENSG00000247400	913.35	1096.57	936.908	71.5627	87.6554	68.0911	982.277	75.7697	3.6967	2.54443e-120	2.17622e-118	DNAJC3-DT	13	95648733	95676925	-	3010	lincRNA	DNAJC3 divergent transcript [Source:HGNC Symbol;Acc:HGNC:39808]	-
ENSG00000204060	756.537	928.392	908.101	13.0114	7.51332	13.2645	864.343	11.2631	6.26466	2.87344e-120	2.44881e-118	FOXO6	1	41361922	41383590	+	2398	protein_coding	forkhead box O6 [Source:HGNC Symbol;Acc:HGNC:24814]	Fork
ENSG00000091651	3457.09	4000.35	3927.33	765.233	796.412	802.944	3794.92	788.196	2.2677	3.59088e-120	3.0493e-118	ORC6	16	46689643	46698394	+	4309	protein_coding	origin recognition complex subunit 6 [Source:HGNC Symbol;Acc:HGNC:17151]	-
ENSG00000166145	193.922	139.988	190.674	1893.97	1819.06	1601.47	174.861	1771.5	-3.35042	3.72876e-120	3.15511e-118	SPINT1	15	40844018	40858207	+	3542	protein_coding	serine peptidase inhibitor, Kunitz type 1 [Source:HGNC Symbol;Acc:HGNC:11246]	-
ENSG00000197766	7.18231	5.83283	6.85877	2650.26	2396.75	2271.77	6.62464	2439.59	-8.53897	7.03082e-120	5.92808e-118	CFD	19	859643	863630	+	1222	protein_coding	complement factor D [Source:HGNC Symbol;Acc:HGNC:2771]	-
ENSG00000100448	35.9116	24.3034	60.3572	7969.48	8162.81	6899.31	40.1907	7677.2	-7.60112	9.43927e-120	7.91603e-118	CTSG	14	24573522	24576260	-	1374	protein_coding	cathepsin G [Source:HGNC Symbol;Acc:HGNC:2532]	-
ENSG00000115216	490.791	578.422	596.713	3011.33	2949.4	2925.26	555.309	2961.99	-2.4155	9.45515e-120	7.91603e-118	NRBP1	2	27427790	27442259	+	5329	protein_coding	nuclear receptor binding protein 1 [Source:HGNC Symbol;Acc:HGNC:7993]	-
ENSG00000005884	663.167	737.853	640.609	20.3303	19.2007	20.3389	680.543	19.9566	5.09341	1.31205e-119	1.09462e-117	ITGA3	17	50055968	50090481	+	9802	protein_coding	integrin subunit alpha 3 [Source:HGNC Symbol;Acc:HGNC:6139]	-
ENSG00000197183	6131.3	5147.47	4949.29	928.689	924.973	1007.22	5409.35	953.626	2.5042	1.36653e-119	1.13608e-117	NOL4L	20	32443059	32585074	-	9448	protein_coding	nucleolar protein 4 like [Source:HGNC Symbol;Acc:HGNC:16106]	-
ENSG00000003056	2310.31	2303.97	2192.06	8158.96	7932.4	7829.59	2268.78	7973.65	-1.81291	3.55332e-119	2.94381e-117	M6PR	12	8940363	8949955	-	3777	protein_coding	mannose-6-phosphate receptor, cation dependent [Source:HGNC Symbol;Acc:HGNC:6752]	-
ENSG00000143110	13.1676	5.83283	15.0893	1320.66	1339.88	1201.76	11.3632	1287.43	-6.89105	6.72511e-119	5.55218e-117	C1orf162	1	111473792	111478512	+	2768	protein_coding	chromosome 1 open reading frame 162 [Source:HGNC Symbol;Acc:HGNC:28344]	-
ENSG00000064601	1499.91	1476.68	1720.18	7120.49	7026.62	6684.42	1565.59	6943.84	-2.15047	1.85843e-118	1.529e-116	CTSA	20	45890144	45898820	+	5856	protein_coding	cathepsin A [Source:HGNC Symbol;Acc:HGNC:9251]	-
ENSG00000122591	5.98526	13.6099	5.48701	1577.63	1707.19	1478.55	8.36073	1587.79	-7.48999	1.96063e-118	1.60752e-116	FAM126A	7	22889371	23014130	-	14499	protein_coding	family with sequence similarity 126 member A [Source:HGNC Symbol;Acc:HGNC:24587]	-
ENSG00000166927	28.7292	17.4985	31.5503	1493.06	1449.24	995.721	25.926	1312.67	-5.69517	4.15203e-118	3.39254e-116	MS4A7	11	60378482	60395951	+	4348	protein_coding	membrane spanning 4-domains A7 [Source:HGNC Symbol;Acc:HGNC:13378]	-
ENSG00000166401	10.7735	11.6657	5.48701	1532.09	1483.46	1313.18	9.30871	1442.91	-7.22948	4.89305e-118	3.98432e-116	SERPINB8	18	63969925	64019779	+	5868	protein_coding	serpin family B member 8 [Source:HGNC Symbol;Acc:HGNC:8952]	-
ENSG00000234745	6136.09	5672.42	7352.6	37676.1	37152.5	33738.7	6387.04	36189.1	-2.5028	1.30961e-117	1.06275e-115	HLA-B	6	31269491	31357188	-	3051	protein_coding	major histocompatibility complex, class I, B [Source:HGNC Symbol;Acc:HGNC:4932]	-
ENSG00000140948	4534.43	4391.15	3643.38	713.187	740.479	759.613	4189.65	737.76	2.50624	2.22041e-117	1.79066e-115	ZCCHC14	16	87406246	87492045	-	7390	protein_coding	zinc finger CCHC-type containing 14 [Source:HGNC Symbol;Acc:HGNC:24134]	-
ENSG00000104205	228.637	175.957	227.711	1655.7	1672.13	1572.28	210.768	1633.37	-2.96255	2.22166e-117	1.79066e-115	SGK3	8	66667596	66862022	+	6474	protein_coding	serum/glucocorticoid regulated kinase family member 3 [Source:HGNC Symbol;Acc:HGNC:10812]	-
ENSG00000169957	8653.49	7149.1	9240.13	1464.6	1431.7	1517.46	8347.57	1471.25	2.50402	5.31518e-117	4.26956e-115	ZNF768	16	30524001	30526821	-	2395	protein_coding	zinc finger protein 768 [Source:HGNC Symbol;Acc:HGNC:26273]	zf-C2H2
ENSG00000142657	5500.45	5483.83	6042.58	21779.5	21394.6	20164.7	5675.62	21112.9	-1.89561	5.41678e-117	4.33652e-115	PGD	1	10398592	10420144	+	2966	protein_coding	phosphogluconate dehydrogenase [Source:HGNC Symbol;Acc:HGNC:8891]	-
ENSG00000118640	860.68	655.221	846.372	4958.97	4905.36	4738.08	787.424	4867.47	-2.6311	6.20369e-117	4.94983e-115	VAMP8	2	85561562	85582031	+	990	protein_coding	vesicle associated membrane protein 8 [Source:HGNC Symbol;Acc:HGNC:12647]	-
ENSG00000155659	17.9558	20.4149	9.60228	1342.61	1263.07	970.077	15.991	1191.92	-6.17739	7.4428e-117	5.91865e-115	VSIG4	X	66021738	66040125	-	2192	protein_coding	V-set and immunoglobulin domain containing 4 [Source:HGNC Symbol;Acc:HGNC:17032]	-
ENSG00000087253	9.57641	0.972138	1.37175	6707.38	6544.94	5979.63	3.97344	6410.65	-10.6976	2.18352e-116	1.73058e-114	LPCAT2	16	55508998	55586670	+	7439	protein_coding	lysophosphatidylcholine acyltransferase 2 [Source:HGNC Symbol;Acc:HGNC:26032]	-
ENSG00000184517	1882.96	1992.88	1801.11	378.957	363.979	358.141	1892.32	367.026	2.36667	2.9192e-116	2.30597e-114	ZFP1	16	75148492	75172236	+	3761	protein_coding	ZFP1 zinc finger protein [Source:HGNC Symbol;Acc:HGNC:23328]	zf-C2H2
ENSG00000089876	20.3499	9.72138	9.60228	1051.48	1049.36	1016.94	13.2245	1039.26	-6.30664	3.24475e-116	2.55465e-114	DHX32	10	125836337	125896436	-	3948	protein_coding	DEAH-box helicase 32 (putative) [Source:HGNC Symbol;Acc:HGNC:16717]	-
ENSG00000104899	1271.27	2150.37	1802.48	94.3327	94.3339	88.43	1741.37	92.3655	4.2369	6.63835e-116	5.20924e-114	AMH	19	2249309	2252073	+	2587	protein_coding	anti-Mullerian hormone [Source:HGNC Symbol;Acc:HGNC:464]	-
ENSG00000179855	3283.51	2426.46	3005.51	375.704	308.046	313.926	2905.16	332.559	3.1258	8.38809e-116	6.56064e-114	GIPC3	19	3585553	3593541	+	4348	protein_coding	GIPC PDZ domain containing family member 3 [Source:HGNC Symbol;Acc:HGNC:18183]	-
ENSG00000074660	16.7587	13.6099	15.0893	1084.01	1018.47	905.523	15.1526	1002.67	-6.05753	9.90695e-116	7.7232e-114	SCARF1	17	1633858	1645747	-	4961	protein_coding	scavenger receptor class F member 1 [Source:HGNC Symbol;Acc:HGNC:16820]	-
ENSG00000140332	9692.53	9106.02	9061.81	2168.02	2036.11	2387.61	9286.78	2197.25	2.07964	1.14915e-115	8.92921e-114	TLE3	15	70047790	70098176	-	12634	protein_coding	transducin like enhancer of split 3 [Source:HGNC Symbol;Acc:HGNC:11839]	-
ENSG00000140830	3393.64	3469.56	3750.37	736.771	647.815	761.382	3537.86	715.323	2.30614	3.51814e-115	2.72478e-113	TXNL4B	16	72044289	72094431	-	3170	protein_coding	thioredoxin like 4B [Source:HGNC Symbol;Acc:HGNC:26041]	-
ENSG00000196141	14.3646	9.72138	10.974	1124.67	1084.42	1077.08	11.6867	1095.39	-6.56355	3.6921e-115	2.85023e-113	SPATS2L	2	200305881	200482263	+	10437	protein_coding	spermatogenesis associated serine rich 2 like [Source:HGNC Symbol;Acc:HGNC:24574]	-
ENSG00000149926	760.128	788.404	828.539	26.0228	50.0888	36.2563	792.357	37.456	4.40435	4.44783e-115	3.42253e-113	FAM57B	16	30024427	30052978	-	4920	protein_coding	family with sequence similarity 57 member B [Source:HGNC Symbol;Acc:HGNC:25295]	-
ENSG00000145703	1830.29	1478.62	1388.21	9012.02	8748.84	8965.91	1565.71	8908.93	-2.5082	4.70941e-115	3.61212e-113	IQGAP2	5	76403249	76708132	+	7904	protein_coding	IQ motif containing GTPase activating protein 2 [Source:HGNC Symbol;Acc:HGNC:6111]	-
ENSG00000233927	2285.17	2625.74	3160.52	16409.8	16922.5	16295.9	2690.48	16542.7	-2.62092	5.23522e-115	4.0025e-113	RPS28	19	8321158	8323340	+	2119	protein_coding	ribosomal protein S28 [Source:HGNC Symbol;Acc:HGNC:10418]	-
ENSG00000156471	1499.91	1406.68	1428	5536.35	5487.23	5989.36	1444.86	5670.98	-1.97285	5.42756e-115	4.13626e-113	PTDSS1	8	96261715	96336995	+	6295	protein_coding	phosphatidylserine synthase 1 [Source:HGNC Symbol;Acc:HGNC:9587]	-
ENSG00000118855	999.538	712.577	865.577	5974.67	5852.88	5519.8	859.231	5782.45	-2.75262	2.18881e-114	1.66183e-112	MFSD1	3	158732198	158829719	+	5288	protein_coding	major facilitator superfamily domain containing 1 [Source:HGNC Symbol;Acc:HGNC:25874]	-
ENSG00000110080	1431.67	1245.31	1497.96	6853.76	6533.25	6258.19	1391.65	6548.4	-2.23614	2.19462e-114	1.66183e-112	ST3GAL4	11	126355640	126440344	+	4465	protein_coding	ST3 beta-galactoside alpha-2,3-sialyltransferase 4 [Source:HGNC Symbol;Acc:HGNC:10864]	-
ENSG00000087077	46.685	61.2447	64.4724	875.017	843.996	823.283	57.4674	847.432	-3.88305	2.29638e-114	1.73337e-112	TRIP6	7	100867138	100873454	+	2802	protein_coding	thyroid hormone receptor interactor 6 [Source:HGNC Symbol;Acc:HGNC:12311]	-
ENSG00000124783	2512.61	2188.28	2312.78	9257.61	9122.84	8873.06	2337.89	9084.5	-1.95869	4.65407e-114	3.5019e-112	SSR1	6	7268306	7347446	-	11349	protein_coding	signal sequence receptor subunit 1 [Source:HGNC Symbol;Acc:HGNC:11323]	-
ENSG00000176244	678.728	767.989	725.658	52.0456	48.4192	57.4795	724.125	52.6481	3.78406	4.71676e-114	3.53786e-112	ACBD7	10	15077523	15088776	-	1498	protein_coding	acyl-CoA binding domain containing 7 [Source:HGNC Symbol;Acc:HGNC:17715]	-
ENSG00000138185	177.164	182.762	208.507	1964.72	1902.54	1508.62	189.477	1791.96	-3.24525	1.23711e-113	9.24993e-112	ENTPD1	10	95711779	95869695	+	6975	protein_coding	ectonucleoside triphosphate diphosphohydrolase 1 [Source:HGNC Symbol;Acc:HGNC:3363]	-
ENSG00000123080	7044.65	7732.39	8443.14	1580.89	1486.8	1705.81	7740.06	1591.17	2.28227	1.82549e-113	1.36065e-111	CDKN2C	1	50960745	50974633	+	3318	protein_coding	cyclin dependent kinase inhibitor 2C [Source:HGNC Symbol;Acc:HGNC:1789]	-
ENSG00000203875	975.597	1046.99	1241.44	5955.97	6144.23	5551.63	1088.01	5883.94	-2.43676	3.64828e-113	2.71079e-111	SNHG5	6	85660950	85678748	-	2806	processed_transcript	small nucleolar RNA host gene 5 [Source:HGNC Symbol;Acc:HGNC:21026]	-
ENSG00000237424	909.759	1099.49	1069.97	104.091	113.535	109.653	1026.41	109.093	3.23465	3.75655e-113	2.78254e-111	FOXD2-AS1	1	47432133	47434641	-	2509	lincRNA	FOXD2 adjacent opposite strand RNA 1 [Source:HGNC Symbol;Acc:HGNC:44256]	-
ENSG00000160593	7.18231	4.86069	4.11526	3177.22	3153.92	2613.11	5.38609	2981.42	-9.10916	4.51943e-113	3.33722e-111	JAML	11	118193740	118225094	-	8587	protein_coding	junction adhesion molecule like [Source:HGNC Symbol;Acc:HGNC:19084]	-
ENSG00000106327	10578.3	9450.15	10906.8	2288.38	2149.64	2474.27	10311.8	2304.1	2.16193	8.00944e-113	5.89599e-111	TFR2	7	100620416	100642779	-	5065	protein_coding	transferrin receptor 2 [Source:HGNC Symbol;Acc:HGNC:11762]	-
ENSG00000132294	353.13	320.806	259.261	2179.41	2147.97	2036.54	311.066	2121.31	-2.76544	1.67743e-112	1.231e-110	EFR3A	8	131904088	132013642	+	6197	protein_coding	EFR3 homolog A [Source:HGNC Symbol;Acc:HGNC:28970]	-
ENSG00000132819	6206.71	5758.95	6537.78	1554.86	1503.5	1597.93	6167.81	1552.1	1.99025	1.92287e-112	1.40677e-110	RBM38	20	57391407	57409333	+	2686	protein_coding	RNA binding motif protein 38 [Source:HGNC Symbol;Acc:HGNC:15818]	-
ENSG00000101425	32.3204	15.5542	32.9221	884.775	838.987	812.671	26.9322	845.478	-5.01794	1.99761e-112	1.45697e-110	BPI	20	38304123	38337505	+	2511	protein_coding	bactericidal permeability increasing protein [Source:HGNC Symbol;Acc:HGNC:1095]	-
ENSG00000196352	693.093	523.982	617.289	4094.53	4154.03	3615.02	611.455	3954.52	-2.6957	2.47511e-112	1.79972e-110	CD55	1	207321376	207386804	+	5908	protein_coding	CD55 molecule (Cromer blood group) [Source:HGNC Symbol;Acc:HGNC:2665]	-
ENSG00000101307	99.3553	44.7183	54.8701	1557.3	1447.57	1377.74	66.3146	1460.87	-4.47158	3.09268e-112	2.24191e-110	SIRPB1	20	1563521	1620061	-	6091	protein_coding	signal regulatory protein beta 1 [Source:HGNC Symbol;Acc:HGNC:15928]	-
ENSG00000074842	1477.16	1294.89	1687.26	8123.18	8036.75	7583.75	1486.44	7914.56	-2.41464	7.16744e-112	5.17995e-110	MYDGF	19	4641374	4670370	-	1678	protein_coding	myeloid derived growth factor [Source:HGNC Symbol;Acc:HGNC:16948]	-
ENSG00000172995	696.684	635.778	700.966	16.2643	9.18295	22.1075	677.809	15.8516	5.42558	9.85309e-112	7.0993e-110	ARPP21	3	35638945	35794496	+	10092	protein_coding	cAMP regulated phosphoprotein 21 [Source:HGNC Symbol;Acc:HGNC:16968]	-
ENSG00000107521	1125.23	1021.72	1205.77	4759.73	4706.68	4820.32	1117.57	4762.24	-2.0934	1.0014e-111	7.19342e-110	HPS1	10	98416198	98446947	-	5301	protein_coding	HPS1, biogenesis of lysosomal organelles complex 3 subunit 1 [Source:HGNC Symbol;Acc:HGNC:5163]	-
ENSG00000251002	113.72	73.8825	89.164	1219.82	1198.79	1053.2	92.2555	1157.27	-3.65811	3.2804e-111	2.34934e-109	AC244502.1	14	22380680	22482959	-	3284	processed_transcript	novel transcript, antisense to IG_gene_cluster	-
ENSG00000160117	11.9705	19.4428	15.0893	935.194	831.474	891.374	15.5009	886.014	-5.81247	3.35223e-111	2.39357e-109	ANKLE1	19	17281645	17287646	+	3569	protein_coding	ankyrin repeat and LEM domain containing 1 [Source:HGNC Symbol;Acc:HGNC:26812]	-
ENSG00000067955	14224.6	13353.3	12974	3810.71	3952.01	4028.87	13517.3	3930.53	1.78209	5.62965e-111	4.00767e-109	CBFB	16	67029116	67101058	+	4129	protein_coding	core-binding factor subunit beta [Source:HGNC Symbol;Acc:HGNC:1539]	CBF
ENSG00000161955	80.2025	65.1332	75.4465	869.324	943.339	846.275	73.5941	886.313	-3.59837	7.6987e-111	5.46424e-109	TNFSF13	17	7558292	7561608	+	2276	protein_coding	TNF superfamily member 13 [Source:HGNC Symbol;Acc:HGNC:11928]	-
ENSG00000169062	4569.15	4699.31	4972.61	1120.61	1118.65	968.308	4747.02	1069.19	2.14997	1.0184e-110	7.20667e-109	UPF3A	13	114281584	114305817	+	5772	protein_coding	UPF3A, regulator of nonsense mediated mRNA decay [Source:HGNC Symbol;Acc:HGNC:20332]	-
ENSG00000204386	579.373	586.199	596.713	3359.38	3195.67	2774.93	587.428	3109.99	-2.40485	1.82458e-110	1.28733e-108	NEU1	6	31857659	31862906	-	4822	protein_coding	neuraminidase 1 [Source:HGNC Symbol;Acc:HGNC:7758]	-
ENSG00000105613	870.257	1107.27	1023.33	101.652	91.8295	91.9672	1000.28	95.1494	3.39406	3.61816e-110	2.54524e-108	MAST1	19	12833951	12874951	+	6533	protein_coding	microtubule associated serine/threonine kinase 1 [Source:HGNC Symbol;Acc:HGNC:19034]	-
ENSG00000087086	13976.8	11074.6	15196.3	78048.1	76777	81213.2	13415.9	78679.4	-2.55228	7.39464e-110	5.1865e-108	FTL	19	48965301	48966878	+	878	protein_coding	ferritin light chain [Source:HGNC Symbol;Acc:HGNC:3999]	-
ENSG00000135083	651.196	641.611	585.739	15.451	13.357	14.1488	626.182	14.3189	5.45036	9.23459e-110	6.45797e-108	CCNJL	5	160249106	160345396	-	9209	protein_coding	cyclin J like [Source:HGNC Symbol;Acc:HGNC:25876]	-
ENSG00000186564	709.852	798.125	731.145	66.6834	67.6199	57.4795	746.374	63.9276	3.54457	1.13486e-109	7.9131e-108	FOXD2	1	47436017	47440691	+	4675	protein_coding	forkhead box D2 [Source:HGNC Symbol;Acc:HGNC:3803]	Fork
ENSG00000115944	438.121	579.394	477.37	2970.67	3027.87	2942.95	498.295	2980.49	-2.57645	1.37308e-109	9.54611e-108	COX7A2L	2	42333546	42425088	-	5605	protein_coding	cytochrome c oxidase subunit 7A2 like [Source:HGNC Symbol;Acc:HGNC:2289]	-
ENSG00000176715	3649.81	3402.48	3773.69	909.172	838.153	848.928	3608.66	865.417	2.05935	1.411e-109	9.78112e-108	ACSF3	16	89088375	89164121	+	14618	protein_coding	acyl-CoA synthetase family member 3 [Source:HGNC Symbol;Acc:HGNC:27288]	-
ENSG00000138029	1053.41	989.636	1102.89	4120.55	4056.36	4296.81	1048.64	4157.91	-1.9889	1.83698e-109	1.26971e-107	HADHB	2	26243170	26290468	+	4280	protein_coding	hydroxyacyl-CoA dehydrogenase trifunctional multienzyme complex subunit beta [Source:HGNC Symbol;Acc:HGNC:4803]	-
ENSG00000077063	15.5617	5.83283	10.974	1079.95	1069.4	1145.17	10.7895	1098.17	-6.71572	2.29856e-109	1.58414e-107	CTTNBP2	7	117710651	117874139	-	7035	protein_coding	cortactin binding protein 2 [Source:HGNC Symbol;Acc:HGNC:15679]	-
ENSG00000100600	16.7587	30.1363	16.461	1062.87	1123.66	825.052	21.1187	1003.86	-5.52809	3.2005e-109	2.19937e-107	LGMN	14	92703807	92748702	-	3899	protein_coding	legumain [Source:HGNC Symbol;Acc:HGNC:9472]	-
ENSG00000122986	183.149	195.4	229.083	1488.18	1440.05	1345.02	202.544	1424.42	-2.81918	3.2421e-109	2.22154e-107	HVCN1	12	110627841	110704950	-	3688	protein_coding	hydrogen voltage gated channel 1 [Source:HGNC Symbol;Acc:HGNC:28240]	-
ENSG00000058091	10.7735	14.5821	6.85877	1131.99	1082.75	984.225	10.7381	1066.32	-6.58083	3.53848e-109	2.41766e-107	CDK14	7	90466424	91210590	+	6841	protein_coding	cyclin dependent kinase 14 [Source:HGNC Symbol;Acc:HGNC:8883]	-
ENSG00000137767	28.7292	20.4149	41.1526	792.882	762.185	807.366	30.0989	787.477	-4.75275	5.56194e-109	3.78929e-107	SQOR	15	45631148	45691294	+	3088	protein_coding	sulfide quinone oxidoreductase [Source:HGNC Symbol;Acc:HGNC:20390]	-
ENSG00000132613	1276.06	1179.2	1112.49	147.191	133.57	169.786	1189.25	150.182	2.98703	5.70897e-109	3.87835e-107	MTSS1L	16	70661204	70686066	-	4999	protein_coding	MTSS1L, I-BAR domain containing [Source:HGNC Symbol;Acc:HGNC:25094]	-
ENSG00000118495	204.696	111.796	139.919	2089.14	1962.65	1928.66	152.137	1993.48	-3.71845	1.78686e-108	1.21043e-106	PLAGL1	6	143940300	144064599	-	8733	protein_coding	PLAG1 like zinc finger 1 [Source:HGNC Symbol;Acc:HGNC:9046]	zf-C2H2
ENSG00000169413	16.7587	6.80497	10.974	1310.9	1335.7	1010.75	11.5126	1219.12	-6.76227	2.22813e-108	1.50506e-106	RNASE6	14	20781051	20782467	+	1061	protein_coding	ribonuclease A family member k6 [Source:HGNC Symbol;Acc:HGNC:10048]	-
ENSG00000119655	849.907	837.983	927.306	5250.91	5311.92	4250.83	871.732	4937.89	-2.50314	2.42984e-108	1.63667e-106	NPC2	14	74476192	74494177	-	2749	protein_coding	NPC intracellular cholesterol transporter 2 [Source:HGNC Symbol;Acc:HGNC:14537]	-
ENSG00000013725	813.995	614.391	838.142	22.77	14.1918	15.0331	755.509	17.3316	5.43852	2.68019e-108	1.80019e-106	CD6	11	60971680	61020377	+	5958	protein_coding	CD6 molecule [Source:HGNC Symbol;Acc:HGNC:1691]	-
ENSG00000182718	882.227	557.035	956.112	8581.02	8812.29	8995.98	798.458	8796.43	-3.465	2.74857e-108	1.84092e-106	ANXA2	15	60347134	60402883	-	8824	protein_coding	annexin A2 [Source:HGNC Symbol;Acc:HGNC:537]	-
ENSG00000168615	313.628	341.22	282.581	2127.36	2110.41	1820.77	312.476	2019.52	-2.68769	2.96693e-108	1.98159e-106	ADAM9	8	38996869	39105144	+	6913	protein_coding	ADAM metallopeptidase domain 9 [Source:HGNC Symbol;Acc:HGNC:216]	-
ENSG00000155545	29.9263	17.4985	16.461	752.222	783.89	778.184	21.2953	771.432	-5.18281	4.14911e-108	2.7634e-106	MIER3	5	56919602	56971675	-	5763	protein_coding	MIER family member 3 [Source:HGNC Symbol;Acc:HGNC:26678]	Others
ENSG00000184113	1246.13	735.908	1123.47	13.8246	18.3659	8.843	1035.17	13.6778	6.23363	4.69262e-108	3.11666e-106	CLDN5	22	19523024	19527545	-	3429	protein_coding	claudin 5 [Source:HGNC Symbol;Acc:HGNC:2047]	-
ENSG00000185989	6223.47	5976.7	6123.51	1428.81	1528.54	1666.9	6107.89	1541.42	1.98663	8.05076e-108	5.33211e-106	RASA3	13	113977783	114132611	-	4763	protein_coding	RAS p21 protein activator 3 [Source:HGNC Symbol;Acc:HGNC:20331]	-
ENSG00000100219	3969.42	3310.13	3979.46	18281.8	17826.6	16245.5	3753	17451.3	-2.21788	9.36178e-108	6.18319e-106	XBP1	22	28794555	28800597	-	3028	protein_coding	X-box binding protein 1 [Source:HGNC Symbol;Acc:HGNC:12801]	TF_bZIP
ENSG00000139970	1171.91	966.305	1101.52	90.2666	121.883	93.7358	1079.91	101.962	3.4036	1.17638e-107	7.74813e-106	RTN1	14	59595976	59870966	-	6209	protein_coding	reticulon 1 [Source:HGNC Symbol;Acc:HGNC:10467]	-
ENSG00000066777	867.863	746.602	668.044	4313.28	4166.55	3938.67	760.836	4139.5	-2.44276	1.23402e-107	8.10531e-106	ARFGEF1	8	67173511	67343677	-	10964	protein_coding	ADP ribosylation factor guanine nucleotide exchange factor 1 [Source:HGNC Symbol;Acc:HGNC:15772]	-
ENSG00000007062	5.98526	13.6099	9.60228	1106.78	1111.14	1043.47	9.73249	1087.13	-6.76431	2.44571e-107	1.60198e-105	PROM1	4	15963076	16084378	-	7434	protein_coding	prominin 1 [Source:HGNC Symbol;Acc:HGNC:9454]	-
ENSG00000136603	1460.4	1401.82	1207.14	134.993	148.597	180.397	1356.46	154.662	3.13542	2.84355e-107	1.85745e-105	SKIL	3	170357678	170396835	+	7782	protein_coding	SKI like proto-oncogene [Source:HGNC Symbol;Acc:HGNC:10897]	-
ENSG00000060656	968.415	898.255	887.525	73.1891	44.2451	75.1655	918.065	64.1999	3.83938	6.04651e-107	3.93885e-105	PTPRU	1	29236516	29326813	+	6682	protein_coding	protein tyrosine phosphatase, receptor type U [Source:HGNC Symbol;Acc:HGNC:9683]	-
ENSG00000167523	1072.56	1093.66	1192.05	152.884	142.753	171.554	1119.42	155.73	2.84608	7.12987e-107	4.63188e-105	SPATA33	16	89657802	89671272	+	5746	protein_coding	spermatogenesis associated 33 [Source:HGNC Symbol;Acc:HGNC:26463]	-
ENSG00000134882	9286.73	9734.99	10712	2599.03	2424.3	2335.44	9911.25	2452.92	2.0143	1.74906e-106	1.13317e-104	UBAC2	13	99200774	99386434	+	4603	protein_coding	UBA domain containing 2 [Source:HGNC Symbol;Acc:HGNC:20486]	-
ENSG00000126226	3915.56	4468.92	4248.32	1044.16	1021.81	1070.89	4210.93	1045.62	2.01011	1.99768e-106	1.29073e-104	PCID2	13	113177539	113208715	-	6243	protein_coding	PCI domain containing 2 [Source:HGNC Symbol;Acc:HGNC:25653]	-
ENSG00000203710	5.98526	1.94428	8.23052	2607.16	2598.77	2564.47	5.38669	2590.13	-9.00991	3.11589e-106	2.00777e-104	CR1	1	207496147	207641765	+	12583	protein_coding	complement C3b/C4b receptor 1 (Knops blood group) [Source:HGNC Symbol;Acc:HGNC:2334]	-
ENSG00000160307	23.941	14.5821	15.0893	864.445	930.817	756.076	17.8708	850.446	-5.58087	3.20557e-106	2.05997e-104	S100B	21	46598962	46605208	-	1448	protein_coding	S100 calcium binding protein B [Source:HGNC Symbol;Acc:HGNC:10500]	-
ENSG00000170542	10.7735	5.83283	4.11526	1819.97	1776.48	1490.04	6.90718	1695.5	-7.93242	3.80969e-106	2.44159e-104	SERPINB9	6	2887266	2903280	-	4118	protein_coding	serpin family B member 9 [Source:HGNC Symbol;Acc:HGNC:8955]	-
ENSG00000164100	925.321	1135.46	868.32	7.31891	6.67851	6.1901	976.366	6.72917	7.17962	8.8729e-106	5.67126e-104	NDST3	4	118033618	118258648	+	7009	protein_coding	N-deacetylase and N-sulfotransferase 3 [Source:HGNC Symbol;Acc:HGNC:7682]	-
ENSG00000156298	1216.2	2020.1	1702.35	99.2119	84.3162	64.5539	1646.22	82.694	4.31313	1.77095e-105	1.1289e-103	TSPAN7	X	38561370	38688920	+	3110	protein_coding	tetraspanin 7 [Source:HGNC Symbol;Acc:HGNC:11854]	-
ENSG00000162736	1477.16	1437.79	1344.32	5166.34	4997.19	5059.96	1419.76	5074.5	-1.83689	2.58162e-105	1.64126e-103	NCSTN	1	160343272	160358952	+	4175	protein_coding	nicastrin [Source:HGNC Symbol;Acc:HGNC:17091]	-
ENSG00000158321	2631.12	2673.38	2181.09	422.057	371.492	434.191	2495.2	409.247	2.60912	3.66574e-105	2.32427e-103	AUTS2	7	69598296	70793495	+	24197	protein_coding	AUTS2, activator of transcription and developmental regulator [Source:HGNC Symbol;Acc:HGNC:14262]	-
ENSG00000118515	86.1877	122.489	119.343	1373.52	1293.96	1093.88	109.34	1253.79	-3.517	5.89214e-105	3.72599e-103	SGK1	6	134169246	134318112	-	9992	protein_coding	serum/glucocorticoid regulated kinase 1 [Source:HGNC Symbol;Acc:HGNC:10810]	-
ENSG00000170006	326.795	299.418	242.8	1949.27	1965.99	1798.67	289.671	1904.64	-2.71272	5.99821e-105	3.78301e-103	TMEM154	4	152618632	152680165	-	11587	protein_coding	transmembrane protein 154 [Source:HGNC Symbol;Acc:HGNC:26489]	-
ENSG00000159348	99.3553	98.1859	94.651	912.424	942.504	847.159	97.3974	900.696	-3.20776	6.4562e-105	4.06109e-103	CYB5R1	1	202961869	202967280	-	4504	protein_coding	cytochrome b5 reductase 1 [Source:HGNC Symbol;Acc:HGNC:13397]	-
ENSG00000004866	93.37	54.4397	76.8182	974.229	1003.45	963.002	74.876	980.226	-3.72672	7.33664e-105	4.60272e-103	ST7	7	116953238	117230103	+	6742	protein_coding	suppression of tumorigenicity 7 [Source:HGNC Symbol;Acc:HGNC:11351]	-
ENSG00000155097	447.697	355.802	414.27	2259.1	2220.6	2151.5	405.923	2210.4	-2.44879	7.7059e-105	4.82166e-103	ATP6V1C1	8	103021063	103073051	+	5851	protein_coding	ATPase H+ transporting V1 subunit C1 [Source:HGNC Symbol;Acc:HGNC:856]	-
ENSG00000169184	1595.67	1290.03	1108.38	100.025	104.352	125.571	1331.36	109.982	3.59972	8.81185e-105	5.4992e-103	MN1	22	27748277	27801498	-	7693	protein_coding	MN1 proto-oncogene, transcriptional regulator [Source:HGNC Symbol;Acc:HGNC:7180]	-
ENSG00000137942	25.1381	19.4428	20.5763	732.705	687.886	719.82	21.7191	713.47	-5.04425	1.02669e-104	6.39049e-103	FNBP1L	1	93448131	93554661	+	5798	protein_coding	formin binding protein 1 like [Source:HGNC Symbol;Acc:HGNC:20851]	-
ENSG00000164932	729.005	674.664	790.13	34.1549	19.2007	41.5621	731.266	31.6392	4.53416	1.5114e-104	9.3829e-103	CTHRC1	8	103371515	103382997	+	1776	protein_coding	collagen triple helix repeat containing 1 [Source:HGNC Symbol;Acc:HGNC:18831]	-
ENSG00000013288	1262.89	1181.15	1139.93	4624.74	4451.22	4358.71	1194.65	4478.23	-1.90603	3.13775e-104	1.94287e-102	MAN2B2	4	6575175	6623362	+	8898	protein_coding	mannosidase alpha class 2B member 2 [Source:HGNC Symbol;Acc:HGNC:29623]	-
ENSG00000114107	2594.01	3461.78	3069.98	406.606	439.947	340.455	3041.93	395.669	2.94235	3.74433e-104	2.31244e-102	CEP70	3	138494344	138594538	-	4420	protein_coding	centrosomal protein 70 [Source:HGNC Symbol;Acc:HGNC:29972]	-
ENSG00000166794	1623.2	1769.29	2001.39	7705.19	7672.77	7594.36	1797.96	7657.44	-2.09139	3.98317e-104	2.45357e-102	PPIB	15	64155812	64163205	-	1911	protein_coding	peptidylprolyl isomerase B [Source:HGNC Symbol;Acc:HGNC:9255]	-
ENSG00000108840	4728.35	4804.31	5315.55	1290.57	1292.29	1207.07	4949.4	1263.31	1.96955	5.06296e-104	3.11065e-102	HDAC5	17	44076746	44123702	-	7618	protein_coding	histone deacetylase 5 [Source:HGNC Symbol;Acc:HGNC:14068]	-
ENSG00000042493	1029.46	612.447	1159.13	13225.3	13054	11742.6	933.681	12674	-3.76557	5.30062e-104	3.24827e-102	CAPG	2	85394748	85418432	-	2607	protein_coding	capping actin protein, gelsolin like [Source:HGNC Symbol;Acc:HGNC:1474]	-
ENSG00000244486	785.266	575.506	786.015	26.0228	30.0533	26.529	715.595	27.535	4.69747	6.02704e-104	3.68393e-102	SCARF2	22	20424815	20437826	-	3341	protein_coding	scavenger receptor class F member 2 [Source:HGNC Symbol;Acc:HGNC:19869]	-
ENSG00000021355	1936.83	1182.12	1861.47	16924.6	16809.8	15369.1	1660.14	16367.8	-3.30295	1.7546e-103	1.06972e-101	SERPINB1	6	2832332	2842006	-	3094	protein_coding	serpin family B member 1 [Source:HGNC Symbol;Acc:HGNC:3311]	-
ENSG00000174871	636.832	562.868	720.171	12.1982	16.6963	12.3802	639.957	13.7582	5.53651	3.69708e-103	2.24822e-101	CNIH2	11	66278190	66285301	+	2069	protein_coding	cornichon family AMPA receptor auxiliary protein 2 [Source:HGNC Symbol;Acc:HGNC:28744]	-
ENSG00000008988	4390.79	4913.19	5801.15	25014.4	25539.4	24320.9	5035.04	24958.3	-2.30981	4.67854e-103	2.8378e-101	RPS20	8	56067295	56074581	-	3002	protein_coding	ribosomal protein S20 [Source:HGNC Symbol;Acc:HGNC:10405]	-
ENSG00000184009	31301.7	26782.4	32196.4	121013	115390	119502	30093.5	118635	-1.9791	6.73727e-103	4.07613e-101	ACTG1	17	81509971	81523847	-	2993	protein_coding	actin gamma 1 [Source:HGNC Symbol;Acc:HGNC:144]	-
ENSG00000140403	33.5174	47.6348	31.5503	701.802	718.774	732.2	37.5675	717.592	-4.22874	7.12475e-103	4.29963e-101	DNAJA4	15	78264086	78282196	+	6591	protein_coding	DnaJ heat shock protein family (Hsp40) member A4 [Source:HGNC Symbol;Acc:HGNC:14885]	-
ENSG00000109099	472.835	512.317	488.344	2336.36	2376.71	2134.7	491.165	2282.59	-2.21526	7.41274e-103	4.46209e-101	PMP22	17	15229777	15265357	-	3222	protein_coding	peripheral myelin protein 22 [Source:HGNC Symbol;Acc:HGNC:9118]	-
ENSG00000231925	2270.81	2198.98	2486.99	8644.45	8360.66	8114.33	2318.92	8373.15	-1.85325	1.1003e-102	6.6065e-101	TAPBP	6	33299694	33314387	-	5056	protein_coding	TAP binding protein [Source:HGNC Symbol;Acc:HGNC:11566]	-
ENSG00000133872	1620.81	1624.44	1846.38	6943.21	6789.54	6369.61	1697.21	6700.79	-1.98231	1.26637e-102	7.58448e-101	SARAF	8	30063012	30083208	-	2990	protein_coding	store-operated calcium entry associated regulatory factor [Source:HGNC Symbol;Acc:HGNC:28789]	-
ENSG00000112473	997.144	1021.72	1079.57	3857.88	3874.37	3682.22	1032.81	3804.82	-1.88209	1.83553e-102	1.09657e-100	SLC39A7	6	33200445	33204439	+	2845	protein_coding	solute carrier family 39 member 7 [Source:HGNC Symbol;Acc:HGNC:4927]	-
ENSG00000116260	2580.84	2320.49	2956.13	12194.9	11556.3	12210.4	2619.16	11987.2	-2.19547	3.14813e-102	1.87602e-100	QSOX1	1	180154834	180204030	+	9311	protein_coding	quiescin sulfhydryl oxidase 1 [Source:HGNC Symbol;Acc:HGNC:9756]	-
ENSG00000072778	1806.35	1721.66	2054.89	7679.17	7340.51	7407.78	1860.96	7475.82	-2.00757	3.63562e-102	2.1611e-100	ACADVL	17	7217125	7225273	+	4865	protein_coding	acyl-CoA dehydrogenase very long chain [Source:HGNC Symbol;Acc:HGNC:92]	-
ENSG00000114739	1851.84	1642.91	1336.09	197.611	165.293	168.901	1610.28	177.268	3.18331	3.72594e-102	2.20927e-100	ACVR2B	3	38453851	38493142	+	15744	protein_coding	activin A receptor type 2B [Source:HGNC Symbol;Acc:HGNC:174]	-
ENSG00000213676	1192.26	1443.62	1316.88	5700.62	5691.76	5396	1317.59	5596.12	-2.08544	4.0042e-102	2.36835e-100	ATF6B	6	32115264	32128253	-	3629	protein_coding	activating transcription factor 6 beta [Source:HGNC Symbol;Acc:HGNC:2349]	TF_bZIP
ENSG00000175591	13.1676	3.88855	4.11526	1617.48	1500.16	1367.13	7.05713	1494.92	-7.74864	6.0813e-102	3.58797e-100	P2RY2	11	73218298	73236352	+	2861	protein_coding	purinergic receptor P2Y2 [Source:HGNC Symbol;Acc:HGNC:8541]	-
ENSG00000142694	118.508	126.378	105.625	1019.77	962.54	924.977	116.837	969.095	-3.04482	1.01091e-101	5.9496e-100	EVA1B	1	36322031	36324154	-	1211	protein_coding	eva-1 homolog B [Source:HGNC Symbol;Acc:HGNC:25558]	-
ENSG00000261226	968.415	869.091	1090.54	4.06606	4.17407	9.7273	976.017	5.98914	7.36634	2.47856e-101	1.45513e-99	AC092384.3	16	88936779	88939651	-	2873	sense_intronic	novel transcript	-
ENSG00000259209	570.994	533.704	587.111	18.7039	12.5222	13.2645	563.936	14.8302	5.24291	2.54142e-101	1.48836e-99	AC004943.1	16	72805998	72809872	+	1697	antisense	novel transcript, antisense to ZFHX3	-
ENSG00000261342	1729.74	2025.94	2300.43	225.26	171.137	244.067	2018.7	213.488	3.24155	3.08327e-101	1.80125e-99	AC006538.1	19	2727743	2729327	-	1585	sense_intronic	novel transcript	-
ENSG00000185477	70.6261	53.4676	45.2679	870.951	805.595	760.498	56.4538	812.348	-3.84265	4.71117e-101	2.74553e-99	GPRIN3	4	89236386	89308010	-	15205	protein_coding	GPRIN family member 3 [Source:HGNC Symbol;Acc:HGNC:27733]	-
ENSG00000069399	266.943	183.734	231.826	1750.85	1654.6	1681.05	227.501	1695.5	-2.90439	7.45276e-101	4.33262e-99	BCL3	19	44747705	44760044	+	3242	protein_coding	B cell CLL/lymphoma 3 [Source:HGNC Symbol;Acc:HGNC:998]	-
ENSG00000152270	14.3646	13.6099	12.3458	768.486	773.872	856.002	13.4401	799.453	-5.88867	1.01721e-100	5.8991e-99	PDE3B	11	14643723	14872044	+	11707	protein_coding	phosphodiesterase 3B [Source:HGNC Symbol;Acc:HGNC:8779]	-
ENSG00000147604	5863.16	5859.08	7594.03	32311.4	32998.5	32830.5	6438.75	32713.5	-2.34547	2.38837e-100	1.38171e-98	RPL7	8	73290267	73295789	-	2907	protein_coding	ribosomal protein L7 [Source:HGNC Symbol;Acc:HGNC:10363]	-
ENSG00000160588	51.4732	35.9691	54.8701	801.828	872.38	720.704	47.4375	798.304	-4.0955	5.96262e-100	3.43834e-98	MPZL3	11	118226690	118252350	-	3968	protein_coding	myelin protein zero like 3 [Source:HGNC Symbol;Acc:HGNC:27279]	-
ENSG00000168172	423.756	392.744	329.221	2025.71	2134.62	2063.07	381.907	2074.47	-2.43802	5.97231e-100	3.43834e-98	HOOK3	8	42896932	43030539	+	15250	protein_coding	hook microtubule tethering protein 3 [Source:HGNC Symbol;Acc:HGNC:23576]	-
ENSG00000070190	59.8526	34.0248	49.3831	807.52	830.639	741.927	47.7535	793.362	-4.07487	1.04819e-99	6.02e-98	DAPP1	4	99816833	99870154	+	4548	protein_coding	dual adaptor of phosphotyrosine and 3-phosphoinositides 1 [Source:HGNC Symbol;Acc:HGNC:16500]	-
ENSG00000275342	29.9263	55.4119	28.8068	863.632	803.09	786.142	38.0483	817.622	-4.38531	1.07302e-99	6.14774e-98	PRAG1	8	8317736	8386498	-	4904	protein_coding	PEAK1 related, kinase-activating pseudokinase 1 [Source:HGNC Symbol;Acc:HGNC:25438]	-
ENSG00000081320	403.406	432.601	331.964	2280.25	2462.7	2168.3	389.324	2303.75	-2.55976	1.92324e-99	1.09925e-97	STK17B	2	196133566	196176503	-	6580	protein_coding	serine/threonine kinase 17b [Source:HGNC Symbol;Acc:HGNC:11396]	-
ENSG00000185950	10993.7	9775.82	7949.31	1682.54	1461.76	1589.09	9572.95	1577.79	2.60119	2.25767e-99	1.2873e-97	IRS2	13	109752698	109786568	-	8138	protein_coding	insulin receptor substrate 2 [Source:HGNC Symbol;Acc:HGNC:6126]	-
ENSG00000140030	50.2762	19.4428	24.6916	1062.06	1086.09	848.928	31.4702	999.025	-5.00486	4.44694e-99	2.52954e-97	GPR65	14	88005124	88014811	+	4522	protein_coding	G protein-coupled receptor 65 [Source:HGNC Symbol;Acc:HGNC:4517]	-
ENSG00000085514	9.57641	19.4428	9.60228	936.821	889.911	756.96	12.8738	861.231	-6.00604	5.75512e-99	3.26586e-97	PILRA	7	100367530	100400099	+	2006	protein_coding	paired immunoglobin like type 2 receptor alpha [Source:HGNC Symbol;Acc:HGNC:20396]	-
ENSG00000163728	38.3057	37.9134	37.0374	791.256	801.421	642.002	37.7521	744.893	-4.30163	7.41727e-99	4.19906e-97	TTC14	3	180602130	180617828	+	7783	protein_coding	tetratricopeptide repeat domain 14 [Source:HGNC Symbol;Acc:HGNC:24697]	-
ENSG00000184939	2749.63	2362.3	2451.32	535.094	566.003	504.051	2521.08	535.049	2.23576	1.68926e-98	9.54048e-97	ZFP90	16	68530090	68576072	+	7015	protein_coding	ZFP90 zinc finger protein [Source:HGNC Symbol;Acc:HGNC:23329]	zf-C2H2
ENSG00000166949	3022.56	2713.24	2544.6	504.192	525.098	416.505	2760.13	481.932	2.51731	2.85607e-98	1.60921e-96	SMAD3	15	67063763	67195195	+	9113	protein_coding	SMAD family member 3 [Source:HGNC Symbol;Acc:HGNC:6769]	MH1
ENSG00000005379	179.558	344.137	253.774	3496.81	3229.89	3020.77	259.156	3249.16	-3.64204	4.86738e-98	2.73598e-96	TSPOAP1	17	58301228	58328760	-	11354	protein_coding	TSPO associated protein 1 [Source:HGNC Symbol;Acc:HGNC:16831]	-
ENSG00000156535	470.441	382.05	310.016	2754.35	2700.62	2666.16	387.503	2707.05	-2.80182	9.98033e-98	5.59675e-96	CD109	6	73695785	73828316	+	9782	protein_coding	CD109 molecule [Source:HGNC Symbol;Acc:HGNC:21685]	-
ENSG00000223865	124.493	61.2447	137.175	11027.2	11214	9850.21	107.638	10697.1	-6.64336	1.08865e-97	6.09056e-96	HLA-DPB1	6	33075926	33087201	+	2791	protein_coding	major histocompatibility complex, class II, DP beta 1 [Source:HGNC Symbol;Acc:HGNC:4940]	-
ENSG00000179588	5763.8	5143.58	6196.21	676.593	625.275	921.44	5701.2	741.103	2.94391	1.74061e-97	9.71516e-96	ZFPM1	16	88453317	88537016	+	6110	protein_coding	zinc finger protein, FOG family member 1 [Source:HGNC Symbol;Acc:HGNC:19762]	zf-C2H2
ENSG00000114315	1023.48	832.15	1108.38	106.531	90.1598	91.9672	988.002	96.2193	3.35722	2.00352e-97	1.11563e-95	HES1	3	194136145	194138732	+	2062	protein_coding	hes family bHLH transcription factor 1 [Source:HGNC Symbol;Acc:HGNC:5192]	bHLH
ENSG00000172349	513.535	449.128	427.987	2520.96	2358.35	2205.44	463.55	2361.58	-2.34851	2.25113e-97	1.25058e-95	IL16	15	81159575	81314058	+	12094	protein_coding	interleukin 16 [Source:HGNC Symbol;Acc:HGNC:5980]	-
ENSG00000013364	331.583	300.391	352.541	1652.45	1627.89	1597.93	328.172	1626.09	-2.31352	4.12472e-97	2.28609e-95	MVP	16	29820394	29848039	+	6141	protein_coding	major vault protein [Source:HGNC Symbol;Acc:HGNC:7531]	-
ENSG00000227191	15.5617	10.6935	5.48701	997.812	1067.73	819.746	10.5807	961.761	-6.48004	7.25033e-97	4.0091e-95	TRGC2	7	38239580	38249572	-	1013	TR_C_gene	T cell receptor gamma constant 2 [Source:HGNC Symbol;Acc:HGNC:12276]	-
ENSG00000161682	1616.02	1509.73	1806.6	303.328	291.35	317.464	1644.12	304.047	2.43408	8.77319e-97	4.83991e-95	FAM171A2	17	44353215	44363875	-	3592	protein_coding	family with sequence similarity 171 member A2 [Source:HGNC Symbol;Acc:HGNC:30480]	-
ENSG00000073803	34.7145	21.387	17.8328	682.285	678.703	642.886	24.6448	667.958	-4.75792	1.04209e-96	5.7356e-95	MAP3K13	3	185282941	185489097	+	12623	protein_coding	mitogen-activated protein kinase kinase kinase 13 [Source:HGNC Symbol;Acc:HGNC:6852]	-
ENSG00000100292	33.5174	16.5263	21.9481	686.351	772.202	668.53	23.9973	709.028	-4.90601	1.24663e-96	6.84552e-95	HMOX1	22	35380361	35394214	+	2405	protein_coding	heme oxygenase 1 [Source:HGNC Symbol;Acc:HGNC:5013]	-
ENSG00000163479	2520.99	2455.62	2850.5	9476.37	9604.53	9171.96	2609.04	9417.62	-1.85278	2.32906e-96	1.27599e-94	SSR2	1	156009048	156020959	-	6651	protein_coding	signal sequence receptor subunit 2 [Source:HGNC Symbol;Acc:HGNC:11324]	-
ENSG00000204161	8.37936	4.86069	17.8328	1053.92	956.696	884.3	10.3576	964.973	-6.6349	3.09252e-96	1.69036e-94	TMEM273	10	49154725	49188585	-	4123	protein_coding	transmembrane protein 273 [Source:HGNC Symbol;Acc:HGNC:27274]	-
ENSG00000075420	693.093	469.543	462.281	4292.95	4229.16	4066.89	541.639	4196.34	-2.95407	3.31753e-96	1.8092e-94	FNDC3B	3	172039628	172401665	+	13270	protein_coding	fibronectin type III domain containing 3B [Source:HGNC Symbol;Acc:HGNC:24670]	-
ENSG00000128342	0	3.88855	8.23052	3711.5	3560.48	3011.04	4.03969	3427.67	-9.79408	4.34723e-96	2.36531e-94	LIF	22	30240447	30246851	-	3969	protein_coding	LIF, interleukin 6 family cytokine [Source:HGNC Symbol;Acc:HGNC:6596]	-
ENSG00000056998	555.432	535.648	522.638	37.4078	38.4014	34.4877	537.906	36.7656	3.86991	5.34547e-96	2.90181e-94	GYG2	X	2828788	2882820	+	3655	protein_coding	glycogenin 2 [Source:HGNC Symbol;Acc:HGNC:4700]	-
ENSG00000166147	2494.66	2074.54	1880.67	205.743	166.128	260.868	2149.96	210.913	3.35112	9.86176e-96	5.3413e-94	FBN1	15	48408306	48645849	-	16057	protein_coding	fibrillin 1 [Source:HGNC Symbol;Acc:HGNC:3603]	-
ENSG00000106123	3385.26	4082.98	3964.37	886.402	879.058	856.886	3810.87	874.115	2.1243	1.02672e-95	5.54826e-94	EPHB6	7	142855061	142871094	+	5325	protein_coding	EPH receptor B6 [Source:HGNC Symbol;Acc:HGNC:3396]	-
ENSG00000060138	1.19705	3.88855	2.74351	7719.01	7290.43	8265.55	2.6097	7758.33	-11.4896	1.43409e-95	7.73205e-94	YBX3	12	10699089	10723312	-	8610	protein_coding	Y-box binding protein 3 [Source:HGNC Symbol;Acc:HGNC:2428]	CSD
ENSG00000143162	3143.46	2918.36	3300.44	10314	10299.9	10070.4	3120.75	10228.1	-1.71333	1.93451e-95	1.04065e-93	CREG1	1	167529117	167553805	-	3286	protein_coding	cellular repressor of E1A stimulated genes 1 [Source:HGNC Symbol;Acc:HGNC:2351]	-
ENSG00000133112	6906.99	7223.96	8839.58	44173.7	45520.7	36778	7656.84	42157.5	-2.46122	2.93993e-95	1.57794e-93	TPT1	13	45333471	45341370	-	7269	protein_coding	tumor protein, translationally-controlled 1 [Source:HGNC Symbol;Acc:HGNC:12022]	-
ENSG00000166965	2837.01	2621.86	2769.57	746.529	721.279	759.613	2742.81	742.474	1.88498	5.2706e-95	2.8225e-93	RCCD1	15	90954870	90963125	+	4969	protein_coding	RCC1 domain containing 1 [Source:HGNC Symbol;Acc:HGNC:30457]	-
ENSG00000139842	10537.6	9512.37	9506.25	3034.1	3027.03	3049.07	9852.09	3036.73	1.6979	7.47583e-95	3.99445e-93	CUL4A	13	113208193	113267108	+	7869	protein_coding	cullin 4A [Source:HGNC Symbol;Acc:HGNC:2554]	-
ENSG00000104518	353.13	507.456	533.612	3374.02	3514.56	3217.08	464.733	3368.56	-2.85795	8.24576e-95	4.39595e-93	GSDMD	8	143553207	143563062	+	5116	protein_coding	gasdermin D [Source:HGNC Symbol;Acc:HGNC:25697]	-
ENSG00000251602	600.92	649.388	633.75	61.8042	66.7851	61.0167	628.019	63.202	3.31277	8.62203e-95	4.58626e-93	AL928654.1	14	105416884	105419739	-	2279	antisense	uncharacterized LOC100507437 [Source:NCBI gene;Acc:100507437]	-
ENSG00000076641	318.416	355.802	238.685	2148.51	2185.54	2035.66	304.301	2123.24	-2.79481	1.34495e-94	7.13814e-93	PAG1	8	80967810	81112068	-	11023	protein_coding	phosphoprotein membrane anchor with glycosphingolipid microdomains 1 [Source:HGNC Symbol;Acc:HGNC:30043]	-
ENSG00000051382	907.365	943.946	853.231	3276.43	3268.29	3192.32	901.514	3245.68	-1.84645	3.55634e-94	1.88328e-92	PIK3CB	3	138652699	138834938	-	7850	protein_coding	phosphatidylinositol-4,5-bisphosphate 3-kinase catalytic subunit beta [Source:HGNC Symbol;Acc:HGNC:8976]	-
ENSG00000260314	1.19705	2.91641	4.11526	8063	8100.19	6626.06	2.74291	7596.42	-11.4581	3.99408e-94	2.11038e-92	MRC1	10	17809344	17911170	+	5198	protein_coding	mannose receptor C-type 1 [Source:HGNC Symbol;Acc:HGNC:7228]	-
ENSG00000147677	1827.9	1666.24	2035.68	7259.55	7376.41	7079.7	1843.27	7238.55	-1.97495	4.56575e-94	2.40709e-92	EIF3H	8	116642130	116766925	-	6434	protein_coding	eukaryotic translation initiation factor 3 subunit H [Source:HGNC Symbol;Acc:HGNC:3273]	-
ENSG00000162104	136.464	82.6317	69.9594	1366.2	1243.87	1482.97	96.3517	1364.35	-3.82199	7.34597e-94	3.86427e-92	ADCY9	16	3953387	4116185	-	10358	protein_coding	adenylate cyclase 9 [Source:HGNC Symbol;Acc:HGNC:240]	-
ENSG00000105251	1757.27	1816.93	2053.52	4.06606	2.50444	2.6529	1875.9	3.07447	9.24482	9.68455e-94	5.08321e-92	SHD	19	4278601	4290724	+	2811	protein_coding	Src homology 2 domain containing transforming protein D [Source:HGNC Symbol;Acc:HGNC:30633]	-
ENSG00000164591	1145.58	1237.53	1205.77	223.633	233.748	200.736	1196.29	219.372	2.44656	1.96476e-93	1.02899e-91	MYOZ3	5	150660874	150679365	+	6037	protein_coding	myozenin 3 [Source:HGNC Symbol;Acc:HGNC:18565]	-
ENSG00000175164	40.6998	18.4706	16.461	750.595	710.426	687.985	25.2105	716.335	-4.83311	2.67346e-93	1.39707e-91	ABO	9	133250401	133275219	-	6359	protein_coding	ABO, alpha 1-3-N-acetylgalactosaminyltransferase and alpha 1-3-galactosyltransferase [Source:HGNC Symbol;Acc:HGNC:79]	-
ENSG00000108691	9.57641	4.86069	9.60228	1391.41	1409.16	997.49	8.01313	1266.02	-7.35282	2.77474e-93	1.44682e-91	CCL2	17	34255218	34257203	+	1986	protein_coding	C-C motif chemokine ligand 2 [Source:HGNC Symbol;Acc:HGNC:10618]	-
ENSG00000105520	29.9263	35.9691	21.9481	751.408	620.266	656.15	29.2812	675.942	-4.50079	3.97986e-93	2.07066e-91	PLPPR2	19	11355386	11365698	+	3273	protein_coding	phospholipid phosphatase related 2 [Source:HGNC Symbol;Acc:HGNC:29566]	-
ENSG00000163219	445.303	292.614	396.437	2835.67	2667.23	2610.45	378.118	2704.45	-2.8435	1.52084e-92	7.89542e-91	ARHGAP25	2	68679601	68826833	+	5452	protein_coding	Rho GTPase activating protein 25 [Source:HGNC Symbol;Acc:HGNC:28951]	-
ENSG00000162711	275.322	264.422	263.377	1520.71	1466.77	1318.49	267.707	1435.32	-2.42291	1.5351e-92	7.95206e-91	NLRP3	1	247416156	247449108	+	4757	protein_coding	NLR family pyrin domain containing 3 [Source:HGNC Symbol;Acc:HGNC:16400]	-
ENSG00000070614	939.686	590.088	695.479	5619.3	5485.56	5600.27	741.751	5568.38	-2.90977	2.1283e-92	1.1001e-90	NDST1	5	150485818	150558211	+	9529	protein_coding	N-deacetylase and N-sulfotransferase 1 [Source:HGNC Symbol;Acc:HGNC:7680]	-
ENSG00000169764	1568.14	1518.48	1739.38	6121.86	6087.46	5610.88	1608.67	5940.07	-1.8859	3.25893e-92	1.68086e-90	UGP2	2	63840940	63891562	+	6501	protein_coding	UDP-glucose pyrophosphorylase 2 [Source:HGNC Symbol;Acc:HGNC:12527]	-
ENSG00000243244	50.2762	45.6905	41.1526	630.24	612.753	634.043	45.7064	625.679	-3.77061	3.35791e-92	1.72816e-90	STON1	2	48529383	48598513	+	7709	protein_coding	stonin 1 [Source:HGNC Symbol;Acc:HGNC:17003]	-
ENSG00000225778	767.31	661.054	587.111	6.5057	6.67851	9.7273	671.825	7.63717	6.46779	5.84385e-92	3.00106e-90	PROSER2-AS1	10	11849608	11894700	-	3274	antisense	PROSER2 antisense RNA 1 [Source:HGNC Symbol;Acc:HGNC:27343]	-
ENSG00000137331	45.488	43.7462	58.9854	1084.83	1050.2	733.969	49.4065	956.33	-4.28834	5.96088e-92	3.05456e-90	IER3	6	30743199	30744554	-	1356	protein_coding	immediate early response 3 [Source:HGNC Symbol;Acc:HGNC:5392]	-
ENSG00000069974	841.527	700.911	729.773	3095.09	3194.83	3118.04	757.404	3135.99	-2.05067	9.25339e-92	4.73157e-90	RAB27A	15	55202966	55319113	-	5605	protein_coding	RAB27A, member RAS oncogene family [Source:HGNC Symbol;Acc:HGNC:9766]	-
ENSG00000122223	198.711	142.904	185.187	1576.01	1591.99	1281.35	175.601	1483.12	-3.08588	1.57013e-91	8.01136e-90	CD244	1	160830160	160862855	-	2857	protein_coding	CD244 molecule [Source:HGNC Symbol;Acc:HGNC:18171]	-
ENSG00000167703	187.937	115.684	171.469	1435.32	1426.7	1628	158.364	1496.67	-3.25116	2.13952e-91	1.08932e-89	SLC43A2	17	1569267	1628886	-	10606	protein_coding	solute carrier family 43 member 2 [Source:HGNC Symbol;Acc:HGNC:23087]	-
ENSG00000120899	672.743	401.493	518.523	4521.46	4291.78	4325.99	530.92	4379.74	-3.04702	2.20699e-91	1.12127e-89	PTK2B	8	27311482	27459391	+	7933	protein_coding	protein tyrosine kinase 2 beta [Source:HGNC Symbol;Acc:HGNC:9612]	-
ENSG00000158717	5882.31	4756.67	6045.32	1221.45	1145.36	1110.68	5561.43	1159.16	2.26175	3.06033e-91	1.5515e-89	RNF166	16	88696495	88706421	-	4394	protein_coding	ring finger protein 166 [Source:HGNC Symbol;Acc:HGNC:28856]	-
ENSG00000162645	17.9558	22.3592	24.6916	739.21	696.234	578.332	21.6688	671.259	-4.95769	3.16087e-91	1.59906e-89	GBP2	1	89106132	89150456	-	6276	protein_coding	guanylate binding protein 2 [Source:HGNC Symbol;Acc:HGNC:4183]	-
ENSG00000004399	3506.16	3109.87	3277.12	10964.5	10709.8	11732.9	3297.72	11135.8	-1.75595	3.74021e-91	1.88813e-89	PLXND1	3	129555175	129606818	-	9738	protein_coding	plexin D1 [Source:HGNC Symbol;Acc:HGNC:9107]	-
ENSG00000173083	9.57641	11.6657	6.85877	930.315	937.495	763.151	9.36695	876.987	-6.51175	4.92263e-91	2.47977e-89	HPSE	4	83292461	83335153	-	4721	protein_coding	heparanase [Source:HGNC Symbol;Acc:HGNC:5164]	-
ENSG00000100129	3513.35	3280.97	3411.55	10008.2	9808.22	9855.52	3401.95	9890.65	-1.53999	6.25754e-91	3.14557e-89	EIF3L	22	37848868	37889407	+	4296	protein_coding	eukaryotic translation initiation factor 3 subunit L [Source:HGNC Symbol;Acc:HGNC:18138]	-
ENSG00000001036	627.255	473.431	614.546	3035.72	3044.56	2933.22	571.744	3004.5	-2.39773	8.4539e-91	4.24068e-89	FUCA2	6	143494811	143511690	-	2793	protein_coding	alpha-L-fucosidase 2 [Source:HGNC Symbol;Acc:HGNC:4008]	-
ENSG00000155962	22.744	22.3592	21.9481	622.921	628.614	554.456	22.3504	601.997	-4.75072	1.32418e-90	6.62843e-89	CLIC2	X	155276211	155334657	-	2840	protein_coding	chloride intracellular channel 2 [Source:HGNC Symbol;Acc:HGNC:2063]	-
ENSG00000197217	373.48	435.518	344.31	2064.75	1942.61	1903.01	384.436	1970.12	-2.35211	1.71237e-90	8.55356e-89	ENTPD4	8	23385783	23457695	-	7064	protein_coding	ectonucleoside triphosphate diphosphohydrolase 4 [Source:HGNC Symbol;Acc:HGNC:14573]	-
ENSG00000069667	845.119	637.722	565.163	27.6492	35.0622	32.7191	682.668	31.8102	4.42546	1.84111e-90	9.17738e-89	RORA	15	60488284	61229319	-	17040	protein_coding	RAR related orphan receptor A [Source:HGNC Symbol;Acc:HGNC:10258]	THR-like
ENSG00000276600	8.37936	11.6657	17.8328	735.144	691.225	669.415	12.6259	698.595	-5.8196	2.2003e-90	1.09449e-88	RAB7B	1	205976740	206003461	-	3686	protein_coding	RAB7B, member RAS oncogene family [Source:HGNC Symbol;Acc:HGNC:30513]	-
ENSG00000176463	9.57641	2.91641	1.37175	1848.43	1847.44	1913.62	4.62153	1869.83	-8.65798	2.30254e-90	1.14296e-88	SLCO3A1	15	91853695	92172435	+	9435	protein_coding	solute carrier organic anion transporter family member 3A1 [Source:HGNC Symbol;Acc:HGNC:10952]	-
ENSG00000136161	208.287	200.26	235.942	1468.66	1437.55	1220.33	214.83	1375.51	-2.6837	3.11033e-90	1.54072e-88	RCBTB2	13	48488959	48533256	-	3545	protein_coding	RCC1 and BTB domain containing protein 2 [Source:HGNC Symbol;Acc:HGNC:1914]	-
ENSG00000100321	612.89	521.066	552.817	2393.28	2287.39	2453.93	562.258	2378.2	-2.08195	5.18025e-90	2.56073e-88	SYNGR1	22	39349925	39385588	+	6953	protein_coding	synaptogyrin 1 [Source:HGNC Symbol;Acc:HGNC:11498]	-
ENSG00000137509	748.157	844.788	810.706	3175.59	3263.29	2950.02	801.217	3129.63	-1.96496	6.91013e-90	3.40876e-88	PRCP	11	82823502	82970584	-	12798	protein_coding	prolylcarboxypeptidase [Source:HGNC Symbol;Acc:HGNC:9344]	-
ENSG00000176842	2995.02	3323.74	3113.88	0.813213	2.50444	3.5372	3144.21	2.28495	10.4496	7.73191e-90	3.80625e-88	IRX5	16	54930862	54934485	+	2845	protein_coding	iroquois homeobox 5 [Source:HGNC Symbol;Acc:HGNC:14361]	Homeobox
ENSG00000105223	2422.83	2770.59	2953.39	11600.5	11011.2	10249.9	2715.6	10953.9	-2.01237	8.88281e-90	4.36377e-88	PLD3	19	40348456	40380439	+	5184	protein_coding	phospholipase D family member 3 [Source:HGNC Symbol;Acc:HGNC:17158]	-
ENSG00000179218	20574.9	22281.4	24790.3	80235.6	80850	87768.5	22548.9	82951.4	-1.87927	1.80942e-89	8.87064e-88	CALR	19	12938578	12944489	+	2714	protein_coding	calreticulin [Source:HGNC Symbol;Acc:HGNC:1455]	-
ENSG00000213614	414.18	459.821	489.716	2743.78	2591.26	2180.68	454.572	2505.24	-2.46344	3.07705e-89	1.50541e-87	HEXA	15	72340919	72376476	-	12611	protein_coding	hexosaminidase subunit alpha [Source:HGNC Symbol;Acc:HGNC:4878]	-
ENSG00000118785	116.114	96.2417	138.547	1706.12	1642.91	1139.86	116.968	1496.3	-3.6877	7.96936e-89	3.89091e-87	SPP1	4	87975650	87983426	+	2321	protein_coding	secreted phosphoprotein 1 [Source:HGNC Symbol;Acc:HGNC:11255]	-
ENSG00000198824	7679.09	7361.03	6762.75	1837.86	1784.83	2078.1	7267.62	1900.27	1.93563	9.35872e-89	4.55988e-87	CHAMP1	13	114314335	114337626	+	5770	protein_coding	chromosome alignment maintaining phosphoprotein 1 [Source:HGNC Symbol;Acc:HGNC:20311]	-
ENSG00000111670	1301.2	1264.75	1049.39	4872.77	4898.68	4993.64	1205.11	4921.7	-2.02828	1.12254e-88	5.45822e-87	GNPTAB	12	101745497	101830938	-	9755	protein_coding	N-acetylglucosamine-1-phosphate transferase subunits alpha and beta [Source:HGNC Symbol;Acc:HGNC:29670]	-
ENSG00000175265	15.5617	20.4149	21.9481	736.771	816.447	582.753	19.3082	711.99	-5.20685	1.60821e-88	7.80375e-87	GOLGA8A	15	34379068	34437466	-	6750	protein_coding	golgin A8 family member A [Source:HGNC Symbol;Acc:HGNC:31972]	-
ENSG00000171051	9.57641	1.94428	5.48701	1667.9	1671.3	1306.11	5.66923	1548.44	-8.15923	1.80657e-88	8.74843e-87	FPR1	19	51745172	51804110	-	2594	protein_coding	formyl peptide receptor 1 [Source:HGNC Symbol;Acc:HGNC:3826]	-
ENSG00000103174	219.06	265.394	251.031	1439.39	1369.93	1282.23	245.162	1363.85	-2.47371	2.04386e-88	9.87739e-87	NAGPA	16	5024844	5034141	-	5484	protein_coding	N-acetylglucosamine-1-phosphodiester alpha-N-acetylglucosaminidase [Source:HGNC Symbol;Acc:HGNC:17378]	-
ENSG00000226752	14.3646	5.83283	4.11526	959.591	945.009	835.663	8.10424	913.421	-6.81684	2.38511e-88	1.15032e-86	CUTALP	9	120824828	120854385	+	7224	transcribed_unitary_pseudogene	cutA divalent cation tolerance homolog-like, pseudogene [Source:HGNC Symbol;Acc:HGNC:27367]	-
ENSG00000101265	2023.02	1360.99	1562.43	9927.7	10058.7	9675.12	1648.81	9887.16	-2.58485	5.14838e-88	2.478e-86	RASSF2	20	4780023	4823645	-	5759	protein_coding	Ras association domain family member 2 [Source:HGNC Symbol;Acc:HGNC:9883]	-
ENSG00000166710	15518.6	15224.7	18101.7	68657.9	69939	59757.4	16281.6	66118.1	-2.02194	6.20905e-88	2.98248e-86	B2M	15	44711487	44718877	+	6079	protein_coding	beta-2-microglobulin [Source:HGNC Symbol;Acc:HGNC:914]	-
ENSG00000197405	28.7292	28.192	41.1526	678.219	679.538	563.299	32.6913	640.352	-4.3138	6.96327e-88	3.33802e-86	C5AR1	19	47290023	47322066	+	2951	protein_coding	complement C5a receptor 1 [Source:HGNC Symbol;Acc:HGNC:1338]	-
ENSG00000171490	1602.85	1643.89	1818.95	5691.67	5568.21	5543.67	1688.56	5601.18	-1.73091	7.5575e-88	3.61559e-86	RSL1D1	16	11833850	11851585	-	6167	protein_coding	ribosomal L1 domain containing 1 [Source:HGNC Symbol;Acc:HGNC:24534]	-
ENSG00000182983	465.653	463.71	454.05	26.0228	27.5488	22.1075	461.138	25.2264	4.18977	1.2886e-87	6.15243e-86	ZNF662	3	42905731	42917641	+	5070	protein_coding	zinc finger protein 662 [Source:HGNC Symbol;Acc:HGNC:31930]	zf-C2H2
ENSG00000135506	2881.3	2993.21	3175.61	10299.3	9885.86	9270.11	3016.71	9818.44	-1.70287	1.45255e-87	6.9213e-86	OS9	12	57693955	57721557	+	5169	protein_coding	OS9, endoplasmic reticulum lectin [Source:HGNC Symbol;Acc:HGNC:16994]	-
ENSG00000109113	2.3941	5.83283	2.74351	2470.54	2388.4	2300.95	3.65681	2386.63	-9.27541	1.56395e-87	7.4372e-86	RAB34	17	28714281	28718429	-	3325	protein_coding	RAB34, member RAS oncogene family [Source:HGNC Symbol;Acc:HGNC:16519]	-
ENSG00000259207	84.9907	42.7741	39.7809	1076.69	1024.32	901.101	55.8485	1000.7	-4.16579	1.75661e-87	8.33673e-86	ITGB3	17	47253846	47311816	+	4394	protein_coding	integrin subunit beta 3 [Source:HGNC Symbol;Acc:HGNC:6156]	-
ENSG00000103811	131.676	91.381	160.495	1366.2	1302.31	1185.85	127.851	1284.78	-3.34596	3.2338e-87	1.53167e-85	CTSH	15	78921058	78949574	-	5892	protein_coding	cathepsin H [Source:HGNC Symbol;Acc:HGNC:2535]	-
ENSG00000189337	1890.14	1240.45	1545.97	101.652	151.101	141.488	1558.85	131.414	3.56884	5.68838e-87	2.68892e-85	KAZN	1	13892792	15118043	+	13841	protein_coding	kazrin, periplakin interacting protein [Source:HGNC Symbol;Acc:HGNC:29173]	-
ENSG00000237172	1600.46	1225.87	1474.64	208.996	161.119	152.1	1433.65	174.071	3.03957	6.2528e-87	2.94986e-85	B3GNT9	16	67148105	67151214	-	2917	protein_coding	UDP-GlcNAc:betaGal beta-1,3-N-acetylglucosaminyltransferase 9 [Source:HGNC Symbol;Acc:HGNC:28714]	-
ENSG00000170989	16.7587	11.6657	10.974	738.397	737.14	596.902	13.1328	690.813	-5.71886	6.92081e-87	3.25854e-85	S1PR1	1	101236865	101243713	+	5223	protein_coding	sphingosine-1-phosphate receptor 1 [Source:HGNC Symbol;Acc:HGNC:3165]	-
ENSG00000152642	7.18231	2.91641	12.3458	984.8	957.531	979.804	7.4815	974.045	-7.12598	7.21036e-87	3.38816e-85	GPD1L	3	32105689	32168713	+	4802	protein_coding	glycerol-3-phosphate dehydrogenase 1 like [Source:HGNC Symbol;Acc:HGNC:28956]	-
ENSG00000084754	3040.51	2661.71	3229.11	10819.8	10543.7	11047.6	2977.11	10803.7	-1.86048	7.56818e-87	3.54928e-85	HADHA	2	26190635	26244726	-	4385	protein_coding	hydroxyacyl-CoA dehydrogenase trifunctional multienzyme complex subunit alpha [Source:HGNC Symbol;Acc:HGNC:4801]	-
ENSG00000120725	398.618	442.323	463.653	1994.81	1833.25	1867.64	434.865	1898.57	-2.12715	8.19909e-87	3.8376e-85	SIL1	5	138946720	139293557	-	4011	protein_coding	SIL1 nucleotide exchange factor [Source:HGNC Symbol;Acc:HGNC:24624]	-
ENSG00000113389	90.9759	67.0775	83.677	756.288	723.783	733.084	80.5768	737.718	-3.20573	8.46909e-87	3.95618e-85	NPR3	5	32689070	32791724	+	9866	protein_coding	natriuretic peptide receptor 3 [Source:HGNC Symbol;Acc:HGNC:7945]	-
ENSG00000048471	252.578	257.617	248.287	1262.11	1232.18	1179.66	252.827	1224.65	-2.27505	9.34169e-87	4.35524e-85	SNX29	16	11976737	12574289	+	11298	protein_coding	sorting nexin 29 [Source:HGNC Symbol;Acc:HGNC:30542]	-
ENSG00000167768	124.493	61.2447	100.138	1389.78	1336.54	1151.36	95.292	1292.56	-3.77671	1.13572e-86	5.28456e-85	KRT1	12	52674736	52680407	-	2488	protein_coding	keratin 1 [Source:HGNC Symbol;Acc:HGNC:6412]	-
ENSG00000162591	125.69	106.935	90.5357	875.017	880.728	819.746	107.72	858.497	-2.98978	1.26393e-86	5.86964e-85	MEGF6	1	3489920	3611495	-	7039	protein_coding	multiple EGF like domains 6 [Source:HGNC Symbol;Acc:HGNC:3232]	-
ENSG00000062524	1057	995.469	1203.03	128.488	132.735	86.6614	1085.16	115.961	3.22244	1.44661e-86	6.7049e-85	LTK	15	41503638	41513887	-	3490	protein_coding	leukocyte receptor tyrosine kinase [Source:HGNC Symbol;Acc:HGNC:6721]	-
ENSG00000147649	3246.4	2878.5	2587.13	11505.3	11037.9	11090.9	2904.01	11211.4	-1.94846	1.58813e-86	7.34651e-85	MTDH	8	97644179	97728770	+	6391	protein_coding	metadherin [Source:HGNC Symbol;Acc:HGNC:29608]	-
ENSG00000136048	163.996	93.3252	76.8182	1633.74	1622.88	1477.66	111.38	1578.1	-3.82298	2.10932e-86	9.73849e-85	DRAM1	12	101877351	102012130	+	4180	protein_coding	DNA damage regulated autophagy modulator 1 [Source:HGNC Symbol;Acc:HGNC:25645]	-
ENSG00000134285	248.987	287.753	256.518	1412.55	1343.21	1285.77	264.419	1347.18	-2.34531	2.14241e-86	9.87211e-85	FKBP11	12	48921518	48926474	-	4957	protein_coding	FK506 binding protein 11 [Source:HGNC Symbol;Acc:HGNC:18624]	-
ENSG00000173198	119.705	98.1859	79.5617	1037.66	972.558	849.812	99.1509	953.343	-3.25995	2.386e-86	1.09733e-84	CYSLTR1	X	78271464	78327691	-	5571	protein_coding	cysteinyl leukotriene receptor 1 [Source:HGNC Symbol;Acc:HGNC:17451]	-
ENSG00000128564	439.318	472.459	537.727	11.385	13.357	16.8017	483.168	13.8479	5.1299	2.72125e-86	1.2491e-84	VGF	7	101162509	101165593	-	2704	protein_coding	VGF nerve growth factor inducible [Source:HGNC Symbol;Acc:HGNC:12684]	-
ENSG00000143126	1115.65	1055.74	916.331	131.74	116.874	157.405	1029.24	135.34	2.92942	6.01026e-86	2.75349e-84	CELSR2	1	109250019	109275750	+	12349	protein_coding	cadherin EGF LAG seven-pass G-type receptor 2 [Source:HGNC Symbol;Acc:HGNC:3231]	-
ENSG00000165349	592.541	942.002	718.799	39.8474	31.7229	22.9918	751.114	31.5207	4.57065	6.49601e-86	2.9703e-84	SLC7A3	X	70925582	70931125	-	2265	protein_coding	solute carrier family 7 member 3 [Source:HGNC Symbol;Acc:HGNC:11061]	-
ENSG00000051108	363.904	416.075	427.987	2320.91	2228.12	1885.33	402.655	2144.78	-2.41366	7.56965e-86	3.45458e-84	HERPUD1	16	56932048	56944863	+	5155	protein_coding	homocysteine inducible ER protein with ubiquitin like domain 1 [Source:HGNC Symbol;Acc:HGNC:13744]	-
ENSG00000178878	865.468	940.057	739.375	111.41	111.865	107.885	848.3	110.387	2.94374	8.54824e-86	3.89371e-84	APOLD1	12	12725917	12829975	+	7243	protein_coding	apolipoprotein L domain containing 1 [Source:HGNC Symbol;Acc:HGNC:25268]	-
ENSG00000130449	31.1233	38.8855	24.6916	570.062	566.838	562.415	31.5668	566.438	-4.13819	1.03958e-85	4.7262e-84	ZSWIM6	5	61332273	61546170	+	5501	protein_coding	zinc finger SWIM-type containing 6 [Source:HGNC Symbol;Acc:HGNC:29316]	-
ENSG00000122026	3005.8	2922.25	3407.44	11610.2	12058	10609.8	3111.83	11426	-1.87721	2.05035e-85	9.30364e-84	RPL21	13	27251309	27256691	+	2249	protein_coding	ribosomal protein L21 [Source:HGNC Symbol;Acc:HGNC:10313]	-
ENSG00000157570	472.835	466.626	419.757	19.5171	15.0266	13.2645	453.073	15.9361	4.82477	3.80111e-85	1.7215e-83	TSPAN18	11	44726465	44932421	+	5871	protein_coding	tetraspanin 18 [Source:HGNC Symbol;Acc:HGNC:20660]	-
ENSG00000145050	805.616	860.342	1021.96	3739.15	3971.21	3775.07	895.971	3828.48	-2.09726	4.37297e-85	1.97673e-83	MANF	3	51385047	51389397	+	2383	protein_coding	mesencephalic astrocyte derived neurotrophic factor [Source:HGNC Symbol;Acc:HGNC:15461]	-
ENSG00000135077	84.9907	61.2447	97.3945	965.283	984.245	794.101	81.21	914.543	-3.51186	5.2739e-85	2.37946e-83	HAVCR2	5	157085832	157142869	-	3804	protein_coding	hepatitis A virus cellular receptor 2 [Source:HGNC Symbol;Acc:HGNC:18437]	-
ENSG00000197879	161.602	88.4646	167.354	1523.15	1548.58	1628.88	139.14	1566.87	-3.50859	9.58161e-85	4.31481e-83	MYO1C	17	1464186	1492812	-	8106	protein_coding	myosin IC [Source:HGNC Symbol;Acc:HGNC:7597]	-
ENSG00000159593	4174.12	4267.69	4576.17	1301.14	1319.01	1389.23	4339.33	1336.46	1.69894	1.23113e-84	5.53355e-83	NAE1	16	66802875	66873256	-	4810	protein_coding	NEDD8 activating enzyme E1 subunit 1 [Source:HGNC Symbol;Acc:HGNC:621]	-
ENSG00000124570	756.537	704.8	820.309	3140.63	3052.91	2812.96	760.548	3002.17	-1.98336	1.39824e-84	6.27281e-83	SERPINB6	6	2948159	2972165	-	13201	protein_coding	serpin family B member 6 [Source:HGNC Symbol;Acc:HGNC:8950]	-
ENSG00000067840	823.572	937.141	876.551	7.31891	2.50444	2.6529	879.088	4.15875	7.70594	1.42347e-84	6.37397e-83	PDZD4	X	153802166	153830565	-	4341	protein_coding	PDZ domain containing 4 [Source:HGNC Symbol;Acc:HGNC:21167]	-
ENSG00000214485	749.354	668.831	910.844	3849.75	3676.52	3822.83	776.343	3783.03	-2.28837	1.73214e-84	7.74154e-83	RPL7P1	5	150094302	150095048	+	747	processed_pseudogene	ribosomal protein L7 pseudogene 1 [Source:HGNC Symbol;Acc:HGNC:10367]	-
ENSG00000164251	19.1528	36.9412	24.6916	633.493	652.824	554.456	26.9285	613.591	-4.47917	1.98232e-84	8.8431e-83	F2RL1	5	76818933	76835315	+	2958	protein_coding	F2R like trypsin receptor 1 [Source:HGNC Symbol;Acc:HGNC:3538]	-
ENSG00000085719	356.721	453.988	359.399	1911.05	2033.61	2005.59	390.036	1983.42	-2.34088	2.19691e-84	9.78201e-83	CPNE3	8	86514427	86561498	+	6745	protein_coding	copine 3 [Source:HGNC Symbol;Acc:HGNC:2316]	-
ENSG00000164442	1996.68	1821.79	2021.96	7086.33	6801.22	6259.07	1946.81	6715.54	-1.78728	2.30068e-84	1.02249e-82	CITED2	6	139371807	139374620	-	2535	protein_coding	Cbp/p300 interacting transactivator with Glu/Asp rich carboxy-terminal domain 2 [Source:HGNC Symbol;Acc:HGNC:1987]	-
ENSG00000168268	3.59116	1.94428	1.37175	7170.09	6866.34	7691.64	2.30239	7242.69	-11.612	2.30584e-84	1.02287e-82	NT5DC2	3	52524385	52535054	-	4719	protein_coding	5'-nucleotidase domain containing 2 [Source:HGNC Symbol;Acc:HGNC:25717]	-
ENSG00000062716	533.885	519.122	599.456	2294.07	2273.2	2118.78	550.821	2228.68	-2.01948	3.9173e-84	1.73448e-82	VMP1	17	59707192	59842255	+	6916	protein_coding	vacuole membrane protein 1 [Source:HGNC Symbol;Acc:HGNC:29559]	-
ENSG00000104365	422.559	443.295	411.526	1886.65	1736.41	1707.58	425.793	1776.88	-2.05939	4.51954e-84	1.99742e-82	IKBKB	8	42271302	42332653	+	11241	protein_coding	inhibitor of nuclear factor kappa B kinase subunit beta [Source:HGNC Symbol;Acc:HGNC:5960]	-
ENSG00000149257	5336.46	4235.6	5600.87	788.816	769.698	979.804	5057.64	846.106	2.57953	4.5913e-84	2.02537e-82	SERPINH1	11	75562056	75572783	+	6281	protein_coding	serpin family H member 1 [Source:HGNC Symbol;Acc:HGNC:1546]	-
ENSG00000158545	7428.9	8447.88	8592.67	2456.72	2376.71	2487.53	8156.48	2440.32	1.74089	1.15453e-83	5.08355e-82	ZC3H18	16	88570381	88631966	+	8648	protein_coding	zinc finger CCCH-type containing 18 [Source:HGNC Symbol;Acc:HGNC:25091]	-
ENSG00000205593	659.576	615.363	742.119	80.508	82.6465	74.2812	672.353	79.1452	3.08381	1.21165e-83	5.3252e-82	DENND6B	22	50309030	50327060	-	5935	protein_coding	DENN domain containing 6B [Source:HGNC Symbol;Acc:HGNC:32690]	-
ENSG00000027697	478.821	568.701	503.434	2615.29	2675.58	2232.86	516.985	2507.91	-2.27607	1.34495e-83	5.90014e-82	IFNGR1	6	137197484	137219449	-	3277	protein_coding	interferon gamma receptor 1 [Source:HGNC Symbol;Acc:HGNC:5439]	-
ENSG00000130177	4241.15	3948.82	4296.33	1320.66	1349.89	1292.85	4162.1	1321.13	1.65508	1.47176e-83	6.44456e-82	CDC16	13	114234887	114272723	+	3959	protein_coding	cell division cycle 16 [Source:HGNC Symbol;Acc:HGNC:1720]	-
ENSG00000119411	64.6408	35.9691	75.4465	949.019	900.764	787.027	58.6855	878.936	-3.93472	1.82189e-83	7.96307e-82	BSPRY	9	113349541	113371233	+	2339	protein_coding	B-box and SPRY domain containing [Source:HGNC Symbol;Acc:HGNC:18232]	-
ENSG00000103249	889.409	889.506	1002.75	3242.28	3193.16	3196.74	927.223	3210.73	-1.79372	1.99505e-83	8.70392e-82	CLCN7	16	1444934	1475580	-	8119	protein_coding	chloride voltage-gated channel 7 [Source:HGNC Symbol;Acc:HGNC:2025]	-
ENSG00000274605	748.157	956.584	1058.99	101.652	94.3339	81.3556	921.245	92.447	3.3147	2.09533e-83	9.12465e-82	AL355338.1	13	100086031	100088848	-	913	lincRNA	uncharacterized LOC105370333 [Source:NCBI gene;Acc:105370333]	-
ENSG00000047648	26.3351	13.6099	12.3458	583.887	580.195	550.919	17.4303	571.667	-5.03977	2.26828e-83	9.85975e-82	ARHGAP6	X	11137543	11665701	-	7885	protein_coding	Rho GTPase activating protein 6 [Source:HGNC Symbol;Acc:HGNC:676]	-
ENSG00000106477	100.552	122.489	93.2793	839.235	814.778	784.374	105.44	812.796	-2.93457	2.39386e-83	1.03866e-81	CEP41	7	130393771	130442433	-	12566	protein_coding	centrosomal protein 41 [Source:HGNC Symbol;Acc:HGNC:12370]	-
ENSG00000184979	648.802	662.026	736.632	79.6948	94.3339	88.43	682.487	87.4862	2.96322	3.13413e-83	1.35738e-81	USP18	22	18149899	18177397	+	2129	protein_coding	ubiquitin specific peptidase 18 [Source:HGNC Symbol;Acc:HGNC:12616]	-
ENSG00000142192	0	0.972138	5.48701	11585	11540.5	12299.7	2.15305	11808.4	-12.5788	3.37404e-83	1.45863e-81	APP	21	25880550	26171128	-	6316	protein_coding	amyloid beta precursor protein [Source:HGNC Symbol;Acc:HGNC:620]	-
ENSG00000112773	1363.44	1228.78	1111.12	4523.9	4649.91	4766.37	1234.45	4646.73	-1.91148	3.60698e-83	1.5565e-81	TENT5A	6	81491439	81752774	-	6053	protein_coding	terminal nucleotidyltransferase 5A [Source:HGNC Symbol;Acc:HGNC:18345]	-
ENSG00000121570	406.998	430.657	408.783	1892.35	1913.39	1665.14	415.479	1823.62	-2.13283	5.6716e-83	2.443e-81	DPPA4	3	109326141	109337572	-	4996	protein_coding	developmental pluripotency associated 4 [Source:HGNC Symbol;Acc:HGNC:19200]	-
ENSG00000149564	20.3499	12.6378	23.3198	525.335	571.847	591.596	18.7692	562.926	-4.94672	5.93412e-83	2.55146e-81	ESAM	11	124752583	124762290	-	2920	protein_coding	endothelial cell adhesion molecule [Source:HGNC Symbol;Acc:HGNC:17474]	-
ENSG00000159842	1629.19	1513.62	1607.7	5153.33	4784.32	4917.59	1583.5	4951.74	-1.64554	6.21749e-83	2.66847e-81	ABR	17	1003518	1229738	-	12426	protein_coding	ABR, RhoGEF and GTPase activating protein [Source:HGNC Symbol;Acc:HGNC:81]	-
ENSG00000121281	877.439	707.716	632.378	3778.19	3673.18	3629.17	739.178	3693.51	-2.32015	6.31411e-83	2.70506e-81	ADCY7	16	50246137	50318135	+	8630	protein_coding	adenylate cyclase 7 [Source:HGNC Symbol;Acc:HGNC:238]	-
ENSG00000159339	7.18231	0.972138	9.60228	1551.61	1374.94	1121.29	5.91891	1349.28	-7.95558	8.74751e-83	3.74082e-81	PADI4	1	17308195	17364004	+	2971	protein_coding	peptidyl arginine deiminase 4 [Source:HGNC Symbol;Acc:HGNC:18368]	-
ENSG00000126561	16469	17571.4	17681.9	5629.06	5630.82	6156.49	17240.8	5805.46	1.57041	1.03153e-82	4.40337e-81	STAT5A	17	42287547	42311943	+	5754	protein_coding	signal transducer and activator of transcription 5A [Source:HGNC Symbol;Acc:HGNC:11366]	STAT
ENSG00000177575	4.78821	0.972138	9.60228	1651.63	1664.62	1358.28	5.12087	1558.18	-8.38846	1.15952e-82	4.94086e-81	CD163	12	7470813	7503893	-	5813	protein_coding	CD163 molecule [Source:HGNC Symbol;Acc:HGNC:1631]	-
ENSG00000118960	216.666	205.121	229.083	1079.95	1067.73	1101.84	216.957	1083.17	-2.32357	1.25456e-82	5.33626e-81	HS1BP3	2	20560448	20651089	-	9059	protein_coding	HCLS1 binding protein 3 [Source:HGNC Symbol;Acc:HGNC:24979]	-
ENSG00000167395	5258.65	4954.99	4895.79	1479.23	1364.92	1582.01	5036.47	1475.39	1.77152	1.80116e-82	7.64753e-81	ZNF646	16	31074422	31084196	+	8635	protein_coding	zinc finger protein 646 [Source:HGNC Symbol;Acc:HGNC:29004]	zf-C2H2
ENSG00000114850	3284.71	3309.16	3471.91	9203.94	9497.67	9162.23	3355.26	9287.95	-1.46924	1.81209e-82	7.68022e-81	SSR3	3	156540140	156555184	-	4627	protein_coding	signal sequence receptor subunit 3 [Source:HGNC Symbol;Acc:HGNC:11325]	-
ENSG00000149657	5118.59	5861.99	5546	1714.25	1640.41	1589.09	5508.86	1647.92	1.74119	3.08355e-82	1.30458e-80	LSM14B	20	62122461	62135378	+	3381	protein_coding	LSM family member 14B [Source:HGNC Symbol;Acc:HGNC:15887]	-
ENSG00000170458	2.3941	3.88855	2.74351	3717.19	3512.06	2853.63	3.00872	3360.96	-10.0905	3.79337e-82	1.60204e-80	CD14	5	140631728	140633701	-	1886	protein_coding	CD14 molecule [Source:HGNC Symbol;Acc:HGNC:1628]	-
ENSG00000166228	174.77	170.124	164.61	902.666	940.835	947.969	169.835	930.49	-2.45275	1.14956e-81	4.84628e-80	PCBD1	10	70882280	70888784	-	1614	protein_coding	pterin-4 alpha-carbinolamine dehydratase 1 [Source:HGNC Symbol;Acc:HGNC:8646]	-
ENSG00000162738	1437.66	1321.14	1334.72	217.941	239.591	163.595	1364.5	207.043	2.71864	1.18666e-81	4.99385e-80	VANGL2	1	160400586	160428678	+	5340	protein_coding	VANGL planar cell polarity protein 2 [Source:HGNC Symbol;Acc:HGNC:15511]	-
ENSG00000285796	446.5	516.205	436.218	30.0889	30.8881	25.6447	466.308	28.8739	4.0131	1.21186e-81	5.09089e-80	AL162458.1	20	45926518	45935055	-	8538	antisense	novel transcript	-
ENSG00000154760	159.208	83.6039	105.625	1313.34	1333.2	1194.69	116.146	1280.41	-3.47027	1.30505e-81	5.47269e-80	SLFN13	17	35435096	35448837	-	9329	protein_coding	schlafen family member 13 [Source:HGNC Symbol;Acc:HGNC:26481]	-
ENSG00000162745	19.1528	23.3313	23.3198	547.292	550.977	489.018	21.9347	529.096	-4.59035	1.55325e-81	6.50206e-80	OLFML2B	1	161983192	162023854	-	3415	protein_coding	olfactomedin like 2B [Source:HGNC Symbol;Acc:HGNC:24558]	-
ENSG00000182154	325.598	296.502	366.258	1626.43	1523.53	1741.19	329.453	1630.38	-2.31206	2.13573e-81	8.92464e-80	MRPL41	9	137551199	137552555	+	1262	protein_coding	mitochondrial ribosomal protein L41 [Source:HGNC Symbol;Acc:HGNC:14492]	-
ENSG00000176476	1973.94	1913.17	2347.07	443.201	368.153	411.199	2078.06	407.518	2.34923	2.25086e-81	9.38925e-80	SGF29	16	28553915	28591790	+	2124	protein_coding	SAGA complex associated factor 29 [Source:HGNC Symbol;Acc:HGNC:25156]	-
ENSG00000122642	13.1676	9.72138	4.11526	717.253	642.806	723.357	9.0014	694.472	-6.23273	2.37736e-81	9.89955e-80	FKBP9	7	32957404	33006931	+	5170	protein_coding	FK506 binding protein 9 [Source:HGNC Symbol;Acc:HGNC:3725]	-
ENSG00000188725	231.031	232.341	248.287	1140.12	1164.56	1093.88	237.22	1132.86	-2.25785	3.06094e-81	1.27238e-79	SMIM15	5	61157709	61162474	-	2889	protein_coding	small integral membrane protein 15 [Source:HGNC Symbol;Acc:HGNC:33861]	-
ENSG00000153563	791.251	542.453	659.814	34.1549	43.4103	22.9918	664.506	33.519	4.30342	3.43387e-81	1.42491e-79	CD8A	2	86784610	86808396	-	3634	protein_coding	CD8a molecule [Source:HGNC Symbol;Acc:HGNC:1706]	-
ENSG00000228474	472.835	541.481	591.226	2208.69	2243.98	2336.32	535.181	2262.99	-2.08148	4.2693e-81	1.76849e-79	OST4	2	27070472	27071773	-	719	protein_coding	oligosaccharyltransferase complex subunit 4, non-catalytic [Source:HGNC Symbol;Acc:HGNC:32483]	-
ENSG00000143891	100.552	86.5203	78.19	783.124	721.279	694.175	88.4209	732.859	-3.04841	6.24704e-81	2.58323e-79	GALM	2	38665910	38741237	+	2790	protein_coding	galactose mutarotase [Source:HGNC Symbol;Acc:HGNC:24063]	-
ENSG00000175899	4.78821	0.972138	6.85877	2306.27	2274.87	1715.54	4.20637	2098.89	-9.08225	6.80218e-81	2.80791e-79	A2M	12	9067664	9116229	-	6384	protein_coding	alpha-2-macroglobulin [Source:HGNC Symbol;Acc:HGNC:7]	-
ENSG00000003249	673.94	503.567	702.338	48.7928	46.7495	41.5621	626.615	45.7015	3.77305	7.20118e-81	2.96746e-79	DBNDD1	16	90004865	90020128	-	4791	protein_coding	dysbindin domain containing 1 [Source:HGNC Symbol;Acc:HGNC:28455]	-
ENSG00000187653	472.835	400.521	525.382	3888.78	3809.25	2711.26	466.246	3469.77	-2.89893	8.00055e-81	3.29116e-79	TMSB4XP8	4	90838903	90839037	-	135	processed_pseudogene	TMSB4X pseudogene 8 [Source:HGNC Symbol;Acc:HGNC:11885]	-
ENSG00000167555	786.463	774.794	706.453	102.465	113.535	123.802	755.903	113.267	2.74094	9.73163e-81	3.99635e-79	ZNF528	19	52397849	52418412	+	8530	protein_coding	zinc finger protein 528 [Source:HGNC Symbol;Acc:HGNC:29384]	zf-C2H2
ENSG00000004468	1940.42	2052.18	1901.25	400.101	429.094	318.348	1964.62	382.514	2.36006	1.04171e-80	4.27046e-79	CD38	4	15778275	15853230	+	6855	protein_coding	CD38 molecule [Source:HGNC Symbol;Acc:HGNC:1667]	-
ENSG00000198223	184.346	185.678	179.7	1153.95	1067.73	967.424	183.241	1063.03	-2.53559	1.05481e-80	4.31674e-79	CSF2RA	X	1268800	1310381	+	3830	protein_coding	colony stimulating factor 2 receptor alpha subunit [Source:HGNC Symbol;Acc:HGNC:2435]	-
ENSG00000234432	1262.89	1130.6	1331.97	237.458	239.591	198.083	1241.82	225.044	2.46186	1.58013e-80	6.45546e-79	AC092171.3	7	5426277	5428927	-	2651	lincRNA	uncharacterized LOC100129484 [Source:NCBI gene;Acc:100129484]	-
ENSG00000138378	33.5174	52.4954	48.0114	800.201	770.533	591.596	44.6748	720.777	-4.00487	1.78898e-80	7.29615e-79	STAT4	2	191029576	191151596	-	4785	protein_coding	signal transducer and activator of transcription 4 [Source:HGNC Symbol;Acc:HGNC:11365]	STAT
ENSG00000197582	34.7145	20.4149	20.5763	539.973	517.584	537.654	25.2352	531.737	-4.40353	2.18576e-80	8.89911e-79	GPX1P1	X	13378735	13379340	-	606	processed_pseudogene	glutathione peroxidase pseudogene 1 [Source:HGNC Symbol;Acc:HGNC:4560]	-
ENSG00000127152	677.531	619.252	526.753	4.06606	8.34813	5.3058	607.846	5.90666	6.68744	2.56987e-80	1.04451e-78	BCL11B	14	99169287	99271524	-	7855	protein_coding	B cell CLL/lymphoma 11B [Source:HGNC Symbol;Acc:HGNC:13222]	zf-C2H2
ENSG00000157350	995.947	761.184	908.101	3892.04	3823.45	3729.09	888.411	3814.86	-2.10447	2.83091e-80	1.14864e-78	ST3GAL2	16	70375978	70439237	-	9744	protein_coding	ST3 beta-galactoside alpha-2,3-sialyltransferase 2 [Source:HGNC Symbol;Acc:HGNC:10863]	-
ENSG00000234127	374.677	416.075	389.578	1680.91	1548.58	1687.24	393.443	1638.91	-2.05656	3.06728e-80	1.24243e-78	TRIM26	6	30184455	30213427	-	4377	protein_coding	tripartite motif containing 26 [Source:HGNC Symbol;Acc:HGNC:12962]	-
ENSG00000167693	591.344	503.567	659.814	49.606	52.5932	53.9423	584.908	52.0472	3.48858	3.56972e-80	1.44349e-78	NXN	17	799313	979770	-	5880	protein_coding	nucleoredoxin [Source:HGNC Symbol;Acc:HGNC:18008]	-
ENSG00000115109	623.664	626.057	617.289	87.0137	91.8295	91.0829	622.337	89.9754	2.79064	6.71724e-80	2.71164e-78	EPB41L5	2	120013005	120179119	+	9281	protein_coding	erythrocyte membrane protein band 4.1 like 5 [Source:HGNC Symbol;Acc:HGNC:19819]	-
ENSG00000166813	970.809	977.971	1056.25	200.05	214.547	200.736	1001.68	205.111	2.28706	8.02388e-80	3.23362e-78	KIF7	15	89608789	89655451	-	5001	protein_coding	kinesin family member 7 [Source:HGNC Symbol;Acc:HGNC:30497]	-
ENSG00000163235	169.981	180.818	178.328	1056.36	1054.37	921.44	176.376	1010.72	-2.51818	8.34131e-80	3.35586e-78	TGFA	2	70447280	70554193	-	4963	protein_coding	transforming growth factor alpha [Source:HGNC Symbol;Acc:HGNC:11765]	-
ENSG00000115415	1526.24	1235.59	1314.14	5119.17	4956.29	5116.56	1358.66	5064.01	-1.8988	1.21555e-79	4.88211e-78	STAT1	2	190964358	191020960	-	6053	protein_coding	signal transducer and activator of transcription 1 [Source:HGNC Symbol;Acc:HGNC:11362]	STAT
ENSG00000053918	14.3646	12.6378	19.2046	577.381	535.95	508.472	15.4023	540.601	-5.16243	1.37377e-79	5.50829e-78	KCNQ1	11	2444684	2849110	+	4447	protein_coding	potassium voltage-gated channel subfamily Q member 1 [Source:HGNC Symbol;Acc:HGNC:6294]	-
ENSG00000037280	647.605	782.571	773.669	95.1459	78.4725	98.1573	734.615	90.5919	3.0205	1.38697e-79	5.55184e-78	FLT4	5	180601506	180649624	-	8852	protein_coding	fms related tyrosine kinase 4 [Source:HGNC Symbol;Acc:HGNC:3767]	-
ENSG00000140943	1169.52	1242.39	1163.25	3667.59	3688.21	3570.8	1191.72	3642.2	-1.6108	1.83418e-79	7.32965e-78	MBTPS1	16	84053761	84116906	-	10238	protein_coding	membrane bound transcription factor peptidase, site 1 [Source:HGNC Symbol;Acc:HGNC:15456]	-
ENSG00000102967	1860.22	1992.88	2159.14	406.606	424.92	492.555	2004.08	441.36	2.1833	2.02125e-79	8.06364e-78	DHODH	16	72008588	72027664	+	6921	protein_coding	dihydroorotate dehydrogenase (quinone) [Source:HGNC Symbol;Acc:HGNC:2867]	-
ENSG00000079277	332.78	347.053	359.399	1508.51	1438.38	1385.7	346.411	1444.2	-2.06064	4.04748e-79	1.61201e-77	MKNK1	1	46557408	46616843	-	8070	protein_coding	MAP kinase interacting serine/threonine kinase 1 [Source:HGNC Symbol;Acc:HGNC:7110]	-
ENSG00000148411	342.357	372.329	297.671	1538.6	1561.94	1680.17	337.452	1593.57	-2.23404	4.611e-79	1.83338e-77	NACC2	9	136006537	136095285	-	7212	protein_coding	NACC family member 2 [Source:HGNC Symbol;Acc:HGNC:23846]	-
ENSG00000134109	1311.97	1102.4	895.755	6278.81	6115.84	5549.86	1103.38	5981.51	-2.4375	7.40937e-79	2.94111e-77	EDEM1	3	5187646	5219957	+	6758	protein_coding	ER degradation enhancing alpha-mannosidase like protein 1 [Source:HGNC Symbol;Acc:HGNC:18967]	-
ENSG00000182934	2865.74	2855.17	2883.43	7727.15	7569.25	7482.06	2868.11	7592.82	-1.40463	1.01315e-78	4.01495e-77	SRPRA	11	126262919	126269144	-	4167	protein_coding	SRP receptor subunit alpha [Source:HGNC Symbol;Acc:HGNC:11307]	-
ENSG00000174125	29.9263	20.4149	13.7175	594.458	616.927	496.092	21.3529	569.159	-4.72341	1.35394e-78	5.35652e-77	TLR1	4	38790677	38856817	-	4535	protein_coding	toll like receptor 1 [Source:HGNC Symbol;Acc:HGNC:11847]	-
ENSG00000102870	3270.35	3208.06	3122.11	740.023	653.659	854.233	3200.17	749.305	2.0951	1.92483e-78	7.60244e-77	ZNF629	16	30778449	30787202	-	6087	protein_coding	zinc finger protein 629 [Source:HGNC Symbol;Acc:HGNC:29008]	zf-C2H2
ENSG00000125510	1133.61	1162.68	1260.64	269.987	239.591	261.753	1185.64	257.11	2.20447	2.45422e-78	9.67727e-77	OPRL1	20	64080173	64100643	+	3549	protein_coding	opioid related nociceptin receptor 1 [Source:HGNC Symbol;Acc:HGNC:8155]	-
ENSG00000112308	2301.93	2432.29	2231.84	6949.71	6601.7	6611.02	2322.02	6720.81	-1.53256	7.6334e-78	3.00496e-76	C6orf62	6	24704861	24720836	-	4134	protein_coding	chromosome 6 open reading frame 62 [Source:HGNC Symbol;Acc:HGNC:20998]	-
ENSG00000107968	104.144	79.7153	106.997	881.522	862.362	729.547	96.9519	824.477	-3.10018	8.80835e-78	3.46176e-76	MAP3K8	10	30433937	30461833	+	3601	protein_coding	mitogen-activated protein kinase kinase kinase 8 [Source:HGNC Symbol;Acc:HGNC:6860]	-
ENSG00000148468	3215.28	2872.67	2935.55	377.331	386.519	568.605	3007.83	444.151	2.76066	8.8648e-78	3.47819e-76	FAM171A1	10	15211643	15371062	-	3955	protein_coding	family with sequence similarity 171 member A1 [Source:HGNC Symbol;Acc:HGNC:23522]	-
ENSG00000124181	2239.68	2446.87	2170.11	587.139	482.522	557.993	2285.56	542.552	2.0753	1.04173e-77	4.0806e-76	PLCG1	20	41136960	41196801	+	9648	protein_coding	phospholipase C gamma 1 [Source:HGNC Symbol;Acc:HGNC:9065]	-
ENSG00000022267	210.681	207.065	187.93	1235.27	1249.72	1030.21	201.892	1171.73	-2.53465	1.40568e-77	5.49719e-76	FHL1	X	136146702	136211359	+	5997	protein_coding	four and a half LIM domains 1 [Source:HGNC Symbol;Acc:HGNC:3702]	-
ENSG00000171208	2.3941	5.83283	5.48701	1304.39	1198.79	1181.42	4.57132	1228.2	-8.05302	3.41788e-77	1.33443e-75	NETO2	16	47077703	47143997	-	7481	protein_coding	neuropilin and tolloid like 2 [Source:HGNC Symbol;Acc:HGNC:14644]	-
ENSG00000171551	570.994	477.32	648.84	7.31891	2.50444	9.7273	565.718	6.51688	6.44776	4.20827e-77	1.64033e-75	ECEL1	2	232479827	232487828	-	2972	protein_coding	endothelin converting enzyme like 1 [Source:HGNC Symbol;Acc:HGNC:3147]	-
ENSG00000175489	62.2467	26.2477	50.7549	757.914	776.376	682.679	46.4164	738.99	-4.02101	5.18726e-77	2.01862e-75	LRRC25	19	18391144	18397617	-	2415	protein_coding	leucine rich repeat containing 25 [Source:HGNC Symbol;Acc:HGNC:29806]	-
ENSG00000130475	280.11	291.641	266.12	1185.66	1209.64	1215.91	279.291	1203.74	-2.1048	5.26418e-77	2.0452e-75	FCHO1	19	17747718	17788568	+	5694	protein_coding	FCH domain only 1 [Source:HGNC Symbol;Acc:HGNC:29002]	-
ENSG00000170629	1483.15	1635.14	1288.08	283.811	247.105	222.843	1468.79	251.253	2.54758	5.3438e-77	2.07275e-75	DPY19L2P2	7	103175133	103280410	-	5580	transcribed_unprocessed_pseudogene	DPY19L2 pseudogene 2 [Source:HGNC Symbol;Acc:HGNC:21764]	-
ENSG00000213186	173.573	152.626	145.406	872.577	879.893	929.399	157.201	893.956	-2.50652	7.37528e-77	2.85606e-75	TRIM59	3	160432445	160485773	-	7865	protein_coding	tripartite motif containing 59 [Source:HGNC Symbol;Acc:HGNC:30834]	-
ENSG00000105655	4547.6	4670.15	5242.84	1377.58	1406.66	1228.29	4820.2	1337.51	1.84899	8.96814e-77	3.46724e-75	ISYNA1	19	18434388	18438301	-	3284	protein_coding	inositol-3-phosphate synthase 1 [Source:HGNC Symbol;Acc:HGNC:29821]	-
ENSG00000111674	2993.83	2590.75	2917.72	779.871	722.114	666.762	2834.1	722.915	1.97002	9.20314e-77	3.55232e-75	ENO2	12	6913745	6923698	+	4281	protein_coding	enolase 2 [Source:HGNC Symbol;Acc:HGNC:3353]	-
ENSG00000101333	1007.92	1001.3	987.663	185.412	222.895	191.009	998.961	199.772	2.32209	1.02953e-76	3.96743e-75	PLCB4	20	9068763	9481242	+	6900	protein_coding	phospholipase C beta 4 [Source:HGNC Symbol;Acc:HGNC:9059]	-
ENSG00000188522	25.1381	11.6657	16.461	535.907	490.87	512.894	17.7549	513.224	-4.87892	1.43103e-76	5.50576e-75	FAM83G	17	18968789	19004804	-	7876	protein_coding	family with sequence similarity 83 member G [Source:HGNC Symbol;Acc:HGNC:32554]	-
ENSG00000135124	213.075	219.703	244.172	1378.4	1346.55	1115.99	225.65	1280.31	-2.50733	1.91347e-76	7.35001e-75	P2RX4	12	121209857	121234106	+	8159	protein_coding	purinergic receptor P2X 4 [Source:HGNC Symbol;Acc:HGNC:8535]	-
ENSG00000164070	8.37936	4.86069	1.37175	1084.01	1124.49	1012.52	4.8706	1073.68	-7.74407	2.17967e-76	8.35902e-75	HSPA4L	4	127781821	127840733	+	11621	protein_coding	heat shock protein family A (Hsp70) member 4 like [Source:HGNC Symbol;Acc:HGNC:17041]	-
ENSG00000117461	954.05	1051.85	954.741	200.05	207.034	213.116	986.881	206.733	2.25661	2.84672e-76	1.08996e-74	PIK3R3	1	46040140	46133036	-	7410	protein_coding	phosphoinositide-3-kinase regulatory subunit 3 [Source:HGNC Symbol;Acc:HGNC:8981]	-
ENSG00000205542	12874.3	11438.2	14750.5	60338.7	63543.5	51048	13021	58310.1	-2.1631	3.01746e-76	1.15347e-74	TMSB4X	X	12975108	12977227	+	1705	protein_coding	thymosin beta 4 X-linked [Source:HGNC Symbol;Acc:HGNC:11881]	-
ENSG00000140718	4338.12	4217.13	3934.19	1396.29	1328.19	1387.47	4163.15	1370.65	1.6031	3.24162e-76	1.23718e-74	FTO	16	53701692	54158512	+	21379	protein_coding	FTO, alpha-ketoglutarate dependent dioxygenase [Source:HGNC Symbol;Acc:HGNC:24678]	-
ENSG00000166888	1886.55	1779.98	1786.02	6183.67	6052.4	5389.81	1817.52	5875.29	-1.69284	3.34312e-76	1.27387e-74	STAT6	12	57095408	57132139	-	7298	protein_coding	signal transducer and activator of transcription 6 [Source:HGNC Symbol;Acc:HGNC:11368]	STAT
ENSG00000152217	900.183	804.93	577.508	40.6606	27.5488	14.1488	760.874	27.4528	4.78422	3.94566e-76	1.50106e-74	SETBP1	18	44680173	45068510	+	14025	protein_coding	SET binding protein 1 [Source:HGNC Symbol;Acc:HGNC:15573]	-
ENSG00000137309	5924.21	5038.59	6042.58	19981.4	19051.3	21747.6	5668.46	20260.1	-1.83803	4.23914e-76	1.61013e-74	HMGA1	6	34236873	34246231	+	2327	protein_coding	high mobility group AT-hook 1 [Source:HGNC Symbol;Acc:HGNC:5010]	HMGI/HMGY
ENSG00000023330	1224.58	1117.96	1227.72	5131.37	5289.38	4229.6	1190.09	4883.45	-2.03777	4.66064e-76	1.7674e-74	ALAS1	3	52198086	52214327	+	2536	protein_coding	5'-aminolevulinate synthase 1 [Source:HGNC Symbol;Acc:HGNC:396]	-
ENSG00000178531	762.522	803.958	951.997	30.0889	40.071	71.6283	839.492	47.2627	4.15765	5.47726e-76	2.07377e-74	CTXN1	19	7924485	7926166	-	1274	protein_coding	cortexin 1 [Source:HGNC Symbol;Acc:HGNC:31108]	-
ENSG00000021762	324.401	360.663	320.99	1432.88	1434.21	1348.56	335.352	1405.22	-2.06376	6.76754e-76	2.55821e-74	OSBPL5	11	3087116	3166739	-	7466	protein_coding	oxysterol binding protein like 5 [Source:HGNC Symbol;Acc:HGNC:16392]	-
ENSG00000138095	3057.27	2818.23	2853.25	8258.99	8297.21	8976.53	2909.58	8510.91	-1.54858	8.622e-76	3.25405e-74	LRPPRC	2	43886508	43996005	-	9760	protein_coding	leucine rich pentatricopeptide repeat containing [Source:HGNC Symbol;Acc:HGNC:15714]	-
ENSG00000163412	112.523	87.4924	82.3052	735.957	746.323	692.407	94.1068	724.896	-2.94495	1.0867e-75	4.09485e-74	EIF4E3	3	71675416	71754773	-	10779	protein_coding	eukaryotic translation initiation factor 4E family member 3 [Source:HGNC Symbol;Acc:HGNC:31837]	-
ENSG00000124214	6559.84	6277.09	6519.95	2425	2304.92	2409.72	6452.29	2379.88	1.4388	1.485e-75	5.58685e-74	STAU1	20	49113339	49188367	-	4094	protein_coding	staufen double-stranded RNA binding protein 1 [Source:HGNC Symbol;Acc:HGNC:11370]	-
ENSG00000197746	12056.7	10255.1	12569.4	42583.1	41696.4	38447.6	11627.1	40909	-1.81518	1.57912e-75	5.93157e-74	PSAP	10	71816298	71851375	-	3239	protein_coding	prosaposin [Source:HGNC Symbol;Acc:HGNC:9498]	-
ENSG00000109320	1040.24	1173.37	1005.5	3877.4	3720.76	4246.41	1073.03	3948.19	-1.87761	1.81442e-75	6.80465e-74	NFKB1	4	102501329	102617302	+	6257	protein_coding	nuclear factor kappa B subunit 1 [Source:HGNC Symbol;Acc:HGNC:7794]	RHD
ENSG00000124795	3447.51	3305.27	3591.25	9270.62	9279.79	9170.19	3448.01	9240.2	-1.42269	2.19803e-75	8.23034e-74	DEK	6	18223868	18264823	-	4361	protein_coding	DEK proto-oncogene [Source:HGNC Symbol;Acc:HGNC:2768]	-
ENSG00000263266	557.826	663.97	620.033	2574.63	2420.12	2278.84	613.943	2424.53	-1.98017	2.36737e-75	8.85047e-74	RPS7P1	17	28467822	28468406	+	585	processed_pseudogene	ribosomal protein S7 pseudogene 1 [Source:HGNC Symbol;Acc:HGNC:17081]	-
ENSG00000182742	8.37936	15.5542	8.23052	548.105	533.446	537.654	10.7214	539.735	-5.60035	3.05078e-75	1.13875e-73	HOXB4	17	48575513	48580111	-	3757	protein_coding	homeobox B4 [Source:HGNC Symbol;Acc:HGNC:5115]	Homeobox
ENSG00000196700	3598.34	4197.69	3807.99	1182.41	1098.61	1092.99	3868.01	1124.67	1.78235	3.50868e-75	1.30761e-73	ZNF512B	20	63956702	63969865	-	5919	protein_coding	zinc finger protein 512B [Source:HGNC Symbol;Acc:HGNC:29212]	zf-C2H2
ENSG00000119333	6827.98	6472.49	8109.81	1590.64	1510.18	1833.15	7136.76	1644.66	2.11735	3.64045e-75	1.3546e-73	WDR34	9	128633661	128656787	-	2604	protein_coding	WD repeat domain 34 [Source:HGNC Symbol;Acc:HGNC:28296]	-
ENSG00000143776	3.59116	4.86069	1.37175	1821.6	1819.89	1793.36	3.27453	1811.62	-9.02958	3.79829e-75	1.41112e-73	CDC42BPA	1	226989865	227318474	-	14055	protein_coding	CDC42 binding protein kinase alpha [Source:HGNC Symbol;Acc:HGNC:1737]	-
ENSG00000197601	1.19705	1.94428	5.48701	3149.57	3174.8	2932.34	2.87611	3085.57	-10.1573	4.5315e-75	1.6809e-73	FAR1	11	13668670	13732346	+	7501	protein_coding	fatty acyl-CoA reductase 1 [Source:HGNC Symbol;Acc:HGNC:26222]	-
ENSG00000235568	73.0202	40.8298	76.8182	738.397	833.979	718.936	63.5561	763.77	-3.6124	6.23058e-75	2.30755e-73	NFAM1	22	42380410	42432395	-	5817	protein_coding	NFAT activating protein with ITAM motif 1 [Source:HGNC Symbol;Acc:HGNC:29872]	-
ENSG00000164674	11.9705	10.6935	16.461	633.493	691.225	489.018	13.0417	604.579	-5.56396	6.47495e-75	2.39432e-73	SYTL3	6	158650014	158764876	+	2896	protein_coding	synaptotagmin like 3 [Source:HGNC Symbol;Acc:HGNC:15587]	-
ENSG00000119977	989.962	995.469	1046.65	3103.22	3164.78	2987.16	1010.69	3085.05	-1.61075	7.85975e-75	2.90188e-73	TCTN3	10	95663396	95694143	-	3223	protein_coding	tectonic family member 3 [Source:HGNC Symbol;Acc:HGNC:24519]	-
ENSG00000183283	2893.27	2390.49	2969.85	10005	9923.43	9595.53	2751.2	9841.31	-1.83982	8.3377e-75	3.07357e-73	DAZAP2	12	51238292	51271362	+	5731	protein_coding	DAZ associated protein 2 [Source:HGNC Symbol;Acc:HGNC:2684]	-
ENSG00000160190	2311.51	2103.71	2378.62	604.217	656.163	584.522	2264.61	614.967	1.87975	9.89104e-75	3.64054e-73	SLC37A1	21	42496008	42581440	+	6814	protein_coding	solute carrier family 37 member 1 [Source:HGNC Symbol;Acc:HGNC:11024]	-
ENSG00000032444	1509.48	1538.89	1791.51	5530.66	5421.28	5273.08	1613.3	5408.34	-1.74648	1.04355e-74	3.83501e-73	PNPLA6	19	7534004	7561764	+	7172	protein_coding	patatin like phospholipase domain containing 6 [Source:HGNC Symbol;Acc:HGNC:16268]	-
ENSG00000072310	1514.27	1356.13	1541.85	5803.08	5594.92	4872.49	1470.75	5423.5	-1.88382	1.44933e-74	5.31186e-73	SREBF1	17	17810399	17837002	-	8030	protein_coding	sterol regulatory element binding transcription factor 1 [Source:HGNC Symbol;Acc:HGNC:11289]	bHLH
ENSG00000113732	914.548	897.283	1102.89	3667.59	3719.93	3539.85	971.574	3642.46	-1.90895	1.44989e-74	5.31186e-73	ATP6V0E1	5	172983757	173035445	+	1623	protein_coding	ATPase H+ transporting V0 subunit e1 [Source:HGNC Symbol;Acc:HGNC:863]	-
ENSG00000175928	488.397	625.085	492.46	4.87928	5.84369	7.0744	535.314	5.93246	6.50449	1.56407e-74	5.72138e-73	LRRN1	3	3799437	3847703	+	4264	protein_coding	leucine rich repeat neuronal 1 [Source:HGNC Symbol;Acc:HGNC:20980]	-
ENSG00000088305	9413.61	7814.04	7728.46	1870.39	1751.44	2172.72	8318.71	1931.52	2.10679	1.60356e-74	5.85682e-73	DNMT3B	20	32762385	32809356	+	4630	protein_coding	DNA methyltransferase 3 beta [Source:HGNC Symbol;Acc:HGNC:2979]	-
ENSG00000283632	1195.85	716.466	1097.4	87.827	80.9769	69.8597	1003.24	79.5545	3.65349	1.91018e-74	6.96601e-73	EXOC3L2	19	45212621	45245431	-	2964	protein_coding	exocyst complex component 3 like 2 [Source:HGNC Symbol;Acc:HGNC:30162]	-
ENSG00000143554	102.946	126.378	93.2793	861.192	868.206	740.159	107.535	823.186	-2.92469	2.20055e-74	8.01263e-73	SLC27A3	1	153774354	153780157	+	5470	protein_coding	solute carrier family 27 member 3 [Source:HGNC Symbol;Acc:HGNC:10997]	-
ENSG00000182768	1458.01	1518.48	1503.44	427.75	419.076	421.811	1493.31	422.879	1.82027	3.24975e-74	1.18149e-72	NGRN	15	90265659	90278141	+	7694	protein_coding	neugrin, neurite outgrowth associated [Source:HGNC Symbol;Acc:HGNC:18077]	-
ENSG00000141696	1782.41	1905.39	2020.59	387.902	383.179	479.29	1902.8	416.791	2.19138	4.85975e-74	1.76413e-72	P3H4	17	41801947	41812604	-	3740	protein_coding	prolyl 3-hydroxylase family member 4 (non-enzymatic) [Source:HGNC Symbol;Acc:HGNC:16946]	-
ENSG00000285534	466.85	387.883	386.835	9.75855	12.5222	7.9587	413.856	10.0798	5.35508	5.47384e-74	1.98402e-72	AL163541.1	13	109478739	109731700	-	1515	lincRNA	novel transcript	-
ENSG00000102575	4.78821	5.83283	8.23052	974.229	963.375	718.936	6.28385	885.513	-7.16332	5.70674e-74	2.06528e-72	ACP5	19	11574660	11579008	-	2919	protein_coding	acid phosphatase 5, tartrate resistant [Source:HGNC Symbol;Acc:HGNC:124]	-
ENSG00000168676	361.51	488.013	432.102	18.7039	12.5222	13.2645	427.208	14.8302	4.84524	6.89499e-74	2.49152e-72	KCTD19	16	67289428	67326763	-	7383	protein_coding	potassium channel tetramerization domain containing 19 [Source:HGNC Symbol;Acc:HGNC:24753]	-
ENSG00000129667	43.0939	22.3592	27.4351	548.105	560.995	492.555	30.9627	533.885	-4.12289	9.61722e-74	3.46993e-72	RHBDF2	17	76470891	76501790	-	6924	protein_coding	rhomboid 5 homolog 2 [Source:HGNC Symbol;Acc:HGNC:20788]	-
ENSG00000185198	7797.6	8681.19	10327.9	35757	34151.4	34121.6	8935.57	34676.6	-1.95655	1.34192e-73	4.83436e-72	PRSS57	19	685546	695498	-	1090	protein_coding	serine protease 57 [Source:HGNC Symbol;Acc:HGNC:31397]	-
ENSG00000134463	17.9558	14.5821	26.0633	477.356	499.218	452.761	19.5337	476.445	-4.64633	1.37643e-73	4.95121e-72	ECHDC3	10	11742366	11764070	+	2185	protein_coding	enoyl-CoA hydratase domain containing 3 [Source:HGNC Symbol;Acc:HGNC:23489]	-
ENSG00000085721	517.126	507.456	599.456	2038.72	2047.8	1981.72	541.346	2022.75	-1.90502	1.57253e-73	5.64805e-72	RRN3	16	15060022	15094317	-	4156	protein_coding	RRN3 homolog, RNA polymerase I transcription factor [Source:HGNC Symbol;Acc:HGNC:30346]	-
ENSG00000101665	1103.68	774.794	890.268	102.465	122.718	114.075	922.915	113.086	3.0283	2.28986e-73	8.21205e-72	SMAD7	18	48919853	48952052	-	5033	protein_coding	SMAD family member 7 [Source:HGNC Symbol;Acc:HGNC:6773]	MH1
ENSG00000276045	1164.73	1156.84	1282.59	3652.14	3643.13	3591.14	1201.39	3628.8	-1.59615	3.82327e-73	1.36907e-71	ORAI1	12	121626550	121642677	+	2262	protein_coding	ORAI calcium release-activated calcium modulator 1 [Source:HGNC Symbol;Acc:HGNC:25896]	-
ENSG00000135426	1072.56	875.896	936.908	3650.51	3712.42	3378.91	961.787	3580.61	-1.89743	3.85335e-73	1.37776e-71	TESPA1	12	54948018	54984746	-	5025	protein_coding	thymocyte expressed, positive selection associated 1 [Source:HGNC Symbol;Acc:HGNC:29109]	-
ENSG00000054983	915.745	837.011	840.885	3163.4	3037.89	2774.05	864.547	2991.78	-1.79131	4.73152e-73	1.68921e-71	GALC	14	87837820	87993665	-	6825	protein_coding	galactosylceramidase [Source:HGNC Symbol;Acc:HGNC:4115]	-
ENSG00000147535	163.996	154.57	194.789	994.559	1036	905.523	171.118	978.695	-2.5236	5.69212e-73	2.02911e-71	PLPP5	8	38263130	38269243	-	4102	protein_coding	phospholipid phosphatase 5 [Source:HGNC Symbol;Acc:HGNC:25026]	-
ENSG00000132965	62.2467	27.2199	65.8442	3539.91	3553.8	3413.4	51.7702	3502.37	-6.09586	6.09754e-73	2.17038e-71	ALOX5AP	13	30713478	30764426	+	1715	protein_coding	arachidonate 5-lipoxygenase activating protein [Source:HGNC Symbol;Acc:HGNC:436]	-
ENSG00000120738	471.638	354.83	444.448	2933.26	2866.75	2171.84	423.639	2657.28	-2.6523	7.80671e-73	2.77459e-71	EGR1	5	138465490	138469315	+	3138	protein_coding	early growth response 1 [Source:HGNC Symbol;Acc:HGNC:3238]	zf-C2H2
ENSG00000184557	149.631	86.5203	104.253	1145.82	1088.6	941.779	113.468	1058.73	-3.22879	1.03445e-72	3.67107e-71	SOCS3	17	78356778	78360077	-	2734	protein_coding	suppressor of cytokine signaling 3 [Source:HGNC Symbol;Acc:HGNC:19391]	-
ENSG00000114541	131.676	163.319	137.175	1036.03	915.79	854.233	144.057	935.352	-2.69244	1.16233e-72	4.11874e-71	FRMD4B	3	69169990	69542583	-	9993	protein_coding	FERM domain containing 4B [Source:HGNC Symbol;Acc:HGNC:24886]	-
ENSG00000185905	4961.78	4035.34	4522.67	1284.06	1220.5	1154.01	4506.6	1219.52	1.8852	1.32075e-72	4.67314e-71	C16orf54	16	29742463	29746006	-	2585	protein_coding	chromosome 16 open reading frame 54 [Source:HGNC Symbol;Acc:HGNC:26649]	-
ENSG00000189343	887.015	973.11	1086.43	3388.66	3398.53	3488.56	982.185	3425.25	-1.8034	1.57722e-72	5.5723e-71	RPS2P46	17	19445970	19446852	-	883	processed_pseudogene	ribosomal protein S2 pseudogene 46 [Source:HGNC Symbol;Acc:HGNC:35839]	-
ENSG00000221926	136.464	137.071	146.778	782.31	755.506	771.994	140.104	769.937	-2.46083	2.55929e-72	9.02854e-71	TRIM16	17	15627960	15684311	-	5640	protein_coding	tripartite motif containing 16 [Source:HGNC Symbol;Acc:HGNC:17241]	-
ENSG00000173264	1839.87	2207.73	2216.75	535.094	488.366	496.976	2088.12	506.812	2.04253	3.37568e-72	1.18909e-70	GPR137	11	64270062	64289500	+	4031	protein_coding	G protein-coupled receptor 137 [Source:HGNC Symbol;Acc:HGNC:24300]	-
ENSG00000162367	4.78821	2.91641	0	2707.18	2570.39	2886.35	2.56821	2721.31	-9.97836	3.56214e-72	1.25291e-70	TAL1	1	47216290	47232220	-	5700	protein_coding	TAL bHLH transcription factor 1, erythroid differentiation factor [Source:HGNC Symbol;Acc:HGNC:11556]	bHLH
ENSG00000187688	587.752	478.292	561.047	2276.18	2112.91	2098.44	542.364	2162.51	-1.99846	4.19209e-72	1.47231e-70	TRPV2	17	16415542	16437003	+	3410	protein_coding	transient receptor potential cation channel subfamily V member 2 [Source:HGNC Symbol;Acc:HGNC:18082]	-
ENSG00000054654	997.144	697.995	609.059	43.1003	60.1066	54.8266	768.066	52.6778	3.86767	5.12356e-72	1.7968e-70	SYNE2	14	63852983	64226433	+	31374	protein_coding	spectrin repeat containing nuclear envelope protein 2 [Source:HGNC Symbol;Acc:HGNC:17084]	-
ENSG00000182551	657.181	571.617	596.713	2233.89	2173.85	2465.43	608.504	2291.06	-1.91351	5.18959e-72	1.81727e-70	ADI1	2	3497361	3519736	-	5560	protein_coding	acireductone dioxygenase 1 [Source:HGNC Symbol;Acc:HGNC:30576]	-
ENSG00000205730	11.9705	1.94428	4.11526	798.575	811.439	759.613	6.01002	789.876	-7.08933	5.67761e-72	1.98524e-70	ITPRIPL2	16	19113932	19121629	+	7440	protein_coding	ITPRIP like 2 [Source:HGNC Symbol;Acc:HGNC:27257]	-
ENSG00000128322	2854.97	3053.49	3543.24	11958.3	11431.1	10593	3150.56	11327.5	-1.84673	6.21902e-72	2.17136e-70	IGLL1	22	23573125	23580308	-	904	protein_coding	immunoglobulin lambda like polypeptide 1 [Source:HGNC Symbol;Acc:HGNC:5870]	-
ENSG00000196787	584.161	528.843	551.445	69.9363	45.0799	48.6365	554.816	54.5509	3.34269	6.93693e-72	2.41847e-70	HIST1H2AG	6	27133042	27135291	+	2250	protein_coding	histone cluster 1 H2A family member g [Source:HGNC Symbol;Acc:HGNC:4737]	-
ENSG00000111846	41.8968	48.6069	48.0114	545.666	487.531	496.092	46.1717	509.763	-3.46306	7.88706e-72	2.74569e-70	GCNT2	6	10492223	10629368	+	9072	protein_coding	glucosaminyl (N-acetyl) transferase 2 (I blood group) [Source:HGNC Symbol;Acc:HGNC:4204]	-
ENSG00000166123	7124.85	9438.49	8386.9	2086.7	2157.99	2082.53	8316.75	2109.07	1.97959	8.05698e-72	2.80074e-70	GPT2	16	46884378	46931297	+	6354	protein_coding	glutamic--pyruvic transaminase 2 [Source:HGNC Symbol;Acc:HGNC:18062]	-
ENSG00000166128	772.098	818.54	684.505	2758.42	3066.27	2727.18	758.381	2850.62	-1.90781	1.04179e-71	3.61615e-70	RAB8B	15	63189469	63267782	+	5200	protein_coding	RAB8B, member RAS oncogene family [Source:HGNC Symbol;Acc:HGNC:30273]	-
ENSG00000006756	126.887	139.016	152.265	899.413	796.412	796.754	139.389	830.86	-2.57855	1.11608e-71	3.86839e-70	ARSD	X	2903970	2929351	-	7030	protein_coding	arylsulfatase D [Source:HGNC Symbol;Acc:HGNC:717]	-
ENSG00000197134	712.246	723.271	610.43	74.8156	97.6732	98.1573	681.982	90.2153	2.92161	1.18063e-71	4.08616e-70	ZNF257	19	22052452	22091480	+	5029	protein_coding	zinc finger protein 257 [Source:HGNC Symbol;Acc:HGNC:13498]	zf-C2H2
ENSG00000168405	35.9116	25.2756	31.5503	557.051	537.62	441.266	30.9125	511.979	-4.06402	3.33534e-71	1.15101e-69	CMAHP	6	25061626	25452263	-	8477	transcribed_unitary_pseudogene	cytidine monophospho-N-acetylneuraminic acid hydroxylase, pseudogene [Source:HGNC Symbol;Acc:HGNC:2098]	-
ENSG00000163430	4.78821	13.6099	6.85877	554.611	540.959	567.72	8.41897	554.43	-5.97376	4.58665e-71	1.58053e-69	FSTL1	3	120392293	120451253	-	8727	protein_coding	follistatin like 1 [Source:HGNC Symbol;Acc:HGNC:3972]	-
ENSG00000110013	50.2762	20.4149	31.5503	579.007	553.481	577.448	34.0805	569.979	-4.08711	5.39895e-71	1.85775e-69	SIAE	11	124633113	124695707	-	8139	protein_coding	sialic acid acetylesterase [Source:HGNC Symbol;Acc:HGNC:18187]	-
ENSG00000164929	74.2172	70.9661	61.7289	544.039	614.423	582.753	68.9707	580.405	-3.06731	6.49132e-71	2.23041e-69	BAALC	8	103140710	103230305	+	3997	protein_coding	BAALC, MAP3K1 and KLF4 binding [Source:HGNC Symbol;Acc:HGNC:14333]	-
ENSG00000135842	1484.34	1174.34	1076.83	5595.72	5392.89	6150.3	1245.17	5712.97	-2.19751	9.03911e-71	3.10134e-69	FAM129A	1	184790724	184974550	-	8372	protein_coding	family with sequence similarity 129 member A [Source:HGNC Symbol;Acc:HGNC:16784]	-
ENSG00000080493	639.226	432.601	437.589	28.4624	24.2096	26.529	503.139	26.4003	4.25149	9.65974e-71	3.3095e-69	SLC4A4	4	71062667	71572087	+	9622	protein_coding	solute carrier family 4 member 4 [Source:HGNC Symbol;Acc:HGNC:11030]	-
ENSG00000145901	1496.31	1378.49	1691.37	5223.26	5149.96	4989.22	1522.06	5120.82	-1.75213	1.01002e-70	3.45542e-69	TNIP1	5	151029945	151093577	-	5793	protein_coding	TNFAIP3 interacting protein 1 [Source:HGNC Symbol;Acc:HGNC:16903]	-
ENSG00000119508	44.2909	30.1363	16.461	597.711	537.62	510.241	30.2961	548.524	-4.15998	1.02882e-70	3.5147e-69	NR4A3	9	99821855	99866891	+	6314	protein_coding	nuclear receptor subfamily 4 group A member 3 [Source:HGNC Symbol;Acc:HGNC:7982]	NGFIB-like
ENSG00000170627	661.97	593.976	706.453	104.091	101.847	100.81	654.133	102.25	2.67527	1.03299e-70	3.52389e-69	GTSF1	12	54455950	54473602	-	2524	protein_coding	gametocyte specific factor 1 [Source:HGNC Symbol;Acc:HGNC:26565]	-
ENSG00000167716	635.634	591.06	669.416	2086.7	2105.4	2106.4	632.037	2099.5	-1.73447	1.12526e-70	3.83316e-69	WDR81	17	1716523	1738599	+	7913	protein_coding	WD repeat domain 81 [Source:HGNC Symbol;Acc:HGNC:26600]	-
ENSG00000178464	920.533	984.776	1093.29	3271.55	3231.56	3352.38	999.532	3285.17	-1.71791	1.13841e-70	3.87239e-69	RPL10P16	19	12643275	12643919	-	645	processed_pseudogene	ribosomal protein L10 pseudogene 16 [Source:HGNC Symbol;Acc:HGNC:36882]	-
ENSG00000039560	570.994	554.119	503.434	78.0684	68.4547	65.4382	542.849	70.6538	2.9411	1.25776e-70	4.27225e-69	RAI14	5	34656237	34832627	+	7687	protein_coding	retinoic acid induced 14 [Source:HGNC Symbol;Acc:HGNC:14873]	-
ENSG00000168488	14458	15292.7	14517.3	5891.72	5435.47	5658.63	14756	5661.94	1.382	1.51367e-70	5.13418e-69	ATXN2L	16	28823035	28837237	+	6508	protein_coding	ataxin 2 like [Source:HGNC Symbol;Acc:HGNC:31326]	-
ENSG00000140995	2443.18	2840.59	2964.36	532.654	579.36	685.332	2749.38	599.116	2.19876	1.51819e-70	5.14216e-69	DEF8	16	89947925	89968060	+	6565	protein_coding	differentially expressed in FDCP 8 homolog [Source:HGNC Symbol;Acc:HGNC:25969]	-
ENSG00000186815	1243.74	1099.49	1179.71	3746.47	3565.49	3531.01	1174.31	3614.32	-1.62294	1.95238e-70	6.60337e-69	TPCN1	12	113221050	113298585	+	8728	protein_coding	two pore segment channel 1 [Source:HGNC Symbol;Acc:HGNC:18182]	-
ENSG00000188215	196.316	202.205	175.584	1043.35	1024.32	906.407	191.369	991.358	-2.36896	2.10709e-70	7.11651e-69	DCUN1D3	16	20854925	20900384	-	6248	protein_coding	defective in cullin neddylation 1 domain containing 3 [Source:HGNC Symbol;Acc:HGNC:28734]	-
ENSG00000153283	29.9263	8.74924	16.461	545.666	552.646	479.29	18.3789	525.867	-4.87535	2.24399e-70	7.56814e-69	CD96	3	111292719	111665750	+	5762	protein_coding	CD96 molecule [Source:HGNC Symbol;Acc:HGNC:16892]	-
ENSG00000156482	2208.56	2297.16	2699.61	7802.77	8571.86	8326.57	2401.78	8233.73	-1.77827	4.07987e-70	1.37404e-68	RPL30	8	98024851	98046469	-	4027	protein_coding	ribosomal protein L30 [Source:HGNC Symbol;Acc:HGNC:10333]	-
ENSG00000170909	22.744	16.5263	24.6916	517.203	485.861	415.621	21.3206	472.895	-4.49694	4.16778e-70	1.40166e-68	OSCAR	19	54094668	54102692	-	2084	protein_coding	osteoclast associated, immunoglobulin-like receptor [Source:HGNC Symbol;Acc:HGNC:29960]	-
ENSG00000116254	458.471	338.304	395.065	15.451	13.357	10.6116	397.28	13.1399	4.91094	4.17491e-70	1.40167e-68	CHD5	1	6101793	6180123	-	9890	protein_coding	chromodomain helicase DNA binding protein 5 [Source:HGNC Symbol;Acc:HGNC:16816]	-
ENSG00000153253	757.734	438.434	451.307	15.451	15.8615	12.3802	549.158	14.5642	5.23323	4.17961e-70	1.40167e-68	SCN3A	2	165087522	165204067	-	9840	protein_coding	sodium voltage-gated channel alpha subunit 3 [Source:HGNC Symbol;Acc:HGNC:10590]	-
ENSG00000135636	8.37936	4.86069	16.461	521.269	554.316	658.803	9.90037	578.13	-5.95157	4.40102e-70	1.47385e-68	DYSF	2	71453722	71686768	+	8386	protein_coding	dysferlin [Source:HGNC Symbol;Acc:HGNC:3097]	-
ENSG00000198276	2204.97	2491.59	2617.31	688.791	667.016	615.473	2437.95	657.093	1.89095	5.19554e-70	1.73747e-68	UCKL1	20	63939829	63956415	-	3184	protein_coding	uridine-cytidine kinase 1 like 1 [Source:HGNC Symbol;Acc:HGNC:15938]	-
ENSG00000149927	562.614	767.017	655.698	52.0456	65.9503	35.372	661.776	51.1226	3.69172	5.6325e-70	1.88096e-68	DOC2A	16	30005509	30023270	-	6426	protein_coding	double C2 domain alpha [Source:HGNC Symbol;Acc:HGNC:2985]	-
ENSG00000056972	189.134	171.096	170.097	1024.65	904.938	883.415	176.776	937.667	-2.40766	6.18072e-70	2.06114e-68	TRAF3IP2	6	111556454	111606278	-	6553	protein_coding	TRAF3 interacting protein 2 [Source:HGNC Symbol;Acc:HGNC:1343]	-
ENSG00000109323	912.153	753.407	846.372	3000.75	3148.92	2855.4	837.311	3001.69	-1.8437	9.75046e-70	3.24701e-68	MANBA	4	102630770	102760994	-	11743	protein_coding	mannosidase beta [Source:HGNC Symbol;Acc:HGNC:6831]	-
ENSG00000133104	0	3.88855	2.74351	3461.85	3432.75	3347.96	2.21069	3414.19	-10.528	1.15164e-69	3.82972e-68	SPART	13	36301638	36370180	-	6504	protein_coding	spartin [Source:HGNC Symbol;Acc:HGNC:18514]	-
ENSG00000170571	1659.11	1444.6	1533.62	4915.87	4944.6	4553.26	1545.78	4804.58	-1.63678	1.30224e-69	4.32449e-68	EMB	5	50396192	50443248	-	5257	protein_coding	embigin [Source:HGNC Symbol;Acc:HGNC:30465]	-
ENSG00000138031	561.417	649.388	589.854	2157.45	2020.25	2147.08	600.22	2108.26	-1.81038	1.76497e-69	5.85294e-68	ADCY3	2	24819169	24919839	-	6058	protein_coding	adenylate cyclase 3 [Source:HGNC Symbol;Acc:HGNC:234]	-
ENSG00000179832	345.948	364.552	340.195	1628.05	1526.87	1352.98	350.232	1502.63	-2.09966	1.94793e-69	6.4507e-68	MROH1	8	144148016	144261940	+	10903	protein_coding	maestro heat like repeat family member 1 [Source:HGNC Symbol;Acc:HGNC:26958]	-
ENSG00000155368	757.734	926.447	1122.09	5002.07	5235.11	4413.54	935.425	4883.57	-2.38565	2.87683e-69	9.51355e-68	DBI	2	119366921	119372560	+	2509	protein_coding	diazepam binding inhibitor, acyl-CoA binding protein [Source:HGNC Symbol;Acc:HGNC:2690]	-
ENSG00000173221	406.998	453.988	475.999	1707.75	1659.61	1601.47	445.662	1656.27	-1.8948	3.3127e-69	1.09397e-67	GLRX	5	95751319	95823005	-	6508	protein_coding	glutaredoxin [Source:HGNC Symbol;Acc:HGNC:4330]	-
ENSG00000154822	250.184	227.48	212.622	1071	1055.2	999.259	230.095	1041.82	-2.17742	4.17694e-69	1.37746e-67	PLCL2	3	16802651	17090594	+	5146	protein_coding	phospholipase C like 2 [Source:HGNC Symbol;Acc:HGNC:9064]	-
ENSG00000176994	1042.63	942.002	829.911	3523.65	3359.29	3285.17	938.182	3389.37	-1.85189	4.20512e-69	1.38483e-67	SMCR8	17	18315310	18328055	+	8279	protein_coding	Smith-Magenis syndrome chromosome region, candidate 8 [Source:HGNC Symbol;Acc:HGNC:17921]	-
ENSG00000175348	301.657	325.666	329.221	1258.04	1331.53	1217.68	318.848	1269.08	-1.99297	4.95818e-69	1.63057e-67	TMEM9B	11	8947294	8965011	-	3064	protein_coding	TMEM9 domain family member B [Source:HGNC Symbol;Acc:HGNC:1168]	-
ENSG00000101695	216.666	158.458	133.06	1259.67	1283.11	1101.84	169.395	1214.87	-2.83988	5.29034e-69	1.73741e-67	RNF125	18	32018372	32073213	+	6508	protein_coding	ring finger protein 125 [Source:HGNC Symbol;Acc:HGNC:21150]	-
ENSG00000140848	412.983	279.976	341.567	1809.4	1758.95	1839.34	344.842	1802.56	-2.39001	6.03409e-69	1.97893e-67	CPNE2	16	57092537	57148367	+	7781	protein_coding	copine 2 [Source:HGNC Symbol;Acc:HGNC:2315]	-
ENSG00000183971	4.78821	7.7771	6.85877	683.099	601.9	645.539	6.47469	643.513	-6.61857	6.25511e-69	2.04859e-67	NPW	16	2009926	2020755	+	1168	protein_coding	neuropeptide W [Source:HGNC Symbol;Acc:HGNC:30509]	-
ENSG00000101336	1.19705	3.88855	2.74351	2364.82	2276.54	2239.93	2.6097	2293.76	-9.73174	6.77594e-69	2.21612e-67	HCK	20	32052188	32101856	+	3092	protein_coding	HCK proto-oncogene, Src family tyrosine kinase [Source:HGNC Symbol;Acc:HGNC:4840]	-
ENSG00000241839	729.005	620.224	716.055	2464.03	2360.85	2338.97	688.428	2387.95	-1.79698	7.03611e-69	2.29804e-67	PLEKHO2	15	64841883	64868007	+	3726	protein_coding	pleckstrin homology domain containing O2 [Source:HGNC Symbol;Acc:HGNC:30026]	-
ENSG00000188070	1900.92	2337.02	1969.84	413.112	392.362	496.092	2069.26	433.855	2.25531	1.34833e-68	4.39771e-67	C11orf95	11	63759892	63768775	-	5948	protein_coding	chromosome 11 open reading frame 95 [Source:HGNC Symbol;Acc:HGNC:28449]	-
ENSG00000215246	360.313	336.36	337.451	13.0114	15.0266	17.686	344.708	15.2413	4.5039	1.49527e-68	4.87028e-67	AC116351.1	5	987180	997308	-	3482	antisense	uncharacterized LOC100506688 [Source:NCBI gene;Acc:100506688]	-
ENSG00000081985	45.488	48.6069	35.6656	468.41	480.853	529.695	43.2535	492.986	-3.49507	1.5199e-68	4.94374e-67	IL12RB2	1	67307364	67397090	+	4423	protein_coding	interleukin 12 receptor subunit beta 2 [Source:HGNC Symbol;Acc:HGNC:5972]	-
ENSG00000173917	8.37936	4.86069	5.48701	670.087	652.824	646.423	6.24236	656.445	-6.73193	1.56109e-68	5.07077e-67	HOXB2	17	48540894	48544989	-	2336	protein_coding	homeobox B2 [Source:HGNC Symbol;Acc:HGNC:5113]	Homeobox
ENSG00000149212	159.208	228.452	124.83	1361.32	1442.56	1350.33	170.83	1384.73	-3.00488	1.56755e-68	5.08482e-67	SESN3	11	95165513	95232541	-	10573	protein_coding	sestrin 3 [Source:HGNC Symbol;Acc:HGNC:23060]	-
ENSG00000174238	754.143	706.744	680.39	2256.66	2211.42	2315.98	713.759	2261.36	-1.66311	1.71595e-68	5.55861e-67	PITPNA	17	1517718	1562816	-	4784	protein_coding	phosphatidylinositol transfer protein alpha [Source:HGNC Symbol;Acc:HGNC:9001]	-
ENSG00000106701	824.769	823.401	736.632	159.39	161.119	165.364	794.934	161.958	2.29669	2.49492e-68	8.07099e-67	FSD1L	9	105447796	105552433	+	9877	protein_coding	fibronectin type III and SPRY domain containing 1 like [Source:HGNC Symbol;Acc:HGNC:13753]	-
ENSG00000239264	311.233	289.697	290.812	1251.53	1140.36	1196.46	297.247	1196.12	-2.00903	4.55088e-68	1.47019e-66	TXNDC5	6	7881517	7910814	-	4387	protein_coding	thioredoxin domain containing 5 [Source:HGNC Symbol;Acc:HGNC:21073]	-
ENSG00000084110	5.98526	10.6935	5.48701	617.228	633.623	512.894	7.3886	587.915	-6.25888	5.09109e-68	1.64248e-66	HAL	12	95972662	95996365	-	5146	protein_coding	histidine ammonia-lyase [Source:HGNC Symbol;Acc:HGNC:4806]	-
ENSG00000156508	164565	173837	187569	473652	467618	453407	175324	464892	-1.40688	7.18499e-68	2.31487e-66	EEF1A1	6	73515750	73523797	-	5948	protein_coding	eukaryotic translation elongation factor 1 alpha 1 [Source:HGNC Symbol;Acc:HGNC:3189]	-
ENSG00000113282	2913.62	2670.46	2764.08	8123.18	8146.11	7379.48	2782.72	7882.92	-1.50253	9.89548e-68	3.18383e-66	CLINT1	5	157785743	157859175	-	6368	protein_coding	clathrin interactor 1 [Source:HGNC Symbol;Acc:HGNC:23186]	-
ENSG00000069424	5951.74	6373.34	6707.88	17081.5	16434.1	17213.8	6344.32	16909.8	-1.41446	1.02433e-67	3.29129e-66	KCNAB2	1	5991466	6101193	+	9534	protein_coding	potassium voltage-gated channel subfamily A regulatory beta subunit 2 [Source:HGNC Symbol;Acc:HGNC:6229]	-
ENSG00000163497	8184.24	6287.79	8927.37	0	2.50444	0.8843	7799.8	1.12958	12.76	1.07402e-67	3.44628e-66	FEV	2	218981087	218985657	-	2049	protein_coding	FEV, ETS transcription factor [Source:HGNC Symbol;Acc:HGNC:18562]	ETS
ENSG00000155660	4899.53	5021.09	5529.54	13826.2	13640.9	14039.1	5150.05	13835.4	-1.42605	1.21067e-67	3.87953e-66	PDIA4	7	149003062	149028641	-	3277	protein_coding	protein disulfide isomerase family A member 4 [Source:HGNC Symbol;Acc:HGNC:30167]	-
ENSG00000095739	545.856	544.397	528.125	87.827	78.4725	72.5126	539.459	79.604	2.75918	1.27713e-67	4.08698e-66	BAMBI	10	28677342	28682939	+	2314	protein_coding	BMP and activin membrane bound inhibitor [Source:HGNC Symbol;Acc:HGNC:30251]	-
ENSG00000081059	483.609	364.552	430.731	31.7153	33.3925	26.529	426.297	30.5456	3.79861	1.38649e-67	4.431e-66	TCF7	5	134114711	134151865	+	10063	protein_coding	transcription factor 7 [Source:HGNC Symbol;Acc:HGNC:11639]	HMG
ENSG00000152207	17.9558	3.88855	9.60228	598.524	611.918	469.563	10.4822	560.002	-5.79185	1.66682e-67	5.31973e-66	CYSLTR2	13	48653711	48711226	+	5372	protein_coding	cysteinyl leukotriene receptor 2 [Source:HGNC Symbol;Acc:HGNC:18274]	-
ENSG00000235750	266.943	270.254	220.852	1253.97	1208.81	1100.95	252.683	1187.91	-2.22815	2.23267e-67	7.11613e-66	KIAA0040	1	175156987	175192999	-	4783	protein_coding	KIAA0040 [Source:HGNC Symbol;Acc:HGNC:28950]	-
ENSG00000063660	1012.71	1085.88	1201.66	239.898	240.426	200.736	1100.08	227.02	2.27491	2.33148e-67	7.42108e-66	GPC1	2	240435671	240468078	+	6516	protein_coding	glypican 1 [Source:HGNC Symbol;Acc:HGNC:4449]	-
ENSG00000068079	5.98526	3.88855	10.974	653.823	604.405	575.679	6.94928	611.302	-6.53671	5.23354e-67	1.66361e-65	IFI35	17	43006725	43014456	+	1973	protein_coding	interferon induced protein 35 [Source:HGNC Symbol;Acc:HGNC:5399]	-
ENSG00000129474	638.029	808.819	769.554	122.795	115.204	103.463	738.8	113.821	2.69779	5.9292e-67	1.88222e-65	AJUBA	14	22971174	22982642	-	5979	protein_coding	ajuba LIM protein [Source:HGNC Symbol;Acc:HGNC:20250]	-
ENSG00000167522	12309.3	14094.1	12057.7	4392.97	4265.06	4020.03	12820.4	4226.02	1.6012	6.33296e-67	2.00772e-65	ANKRD11	16	89267619	89490561	-	19538	protein_coding	ankyrin repeat domain 11 [Source:HGNC Symbol;Acc:HGNC:21316]	-
ENSG00000067167	1869.79	2108.57	1895.76	6069.01	6138.38	5551.63	1958.04	5919.67	-1.59527	6.90195e-67	2.18519e-65	TRAM1	8	70573442	70608387	-	3878	protein_coding	translocation associated membrane protein 1 [Source:HGNC Symbol;Acc:HGNC:20568]	-
ENSG00000162882	50.2762	20.4149	31.5503	530.215	544.298	533.233	34.0805	535.915	-3.99791	7.63024e-67	2.41256e-65	HAAO	2	42767089	42792593	-	2726	protein_coding	3-hydroxyanthranilate 3,4-dioxygenase [Source:HGNC Symbol;Acc:HGNC:4796]	-
ENSG00000065150	21538.6	21469.7	20378.8	7591.34	7562.57	8442.41	21129	7865.44	1.42572	7.8538e-67	2.47994e-65	IPO5	13	97953658	98024297	+	9671	protein_coding	importin 5 [Source:HGNC Symbol;Acc:HGNC:6402]	-
ENSG00000269834	337.569	361.635	411.526	26.0228	24.2096	23.8761	370.243	24.7028	3.9032	8.4234e-67	2.65628e-65	ZNF528-AS1	19	52388842	52397766	-	4160	processed_transcript	ZNF528 antisense RNA 1 [Source:HGNC Symbol;Acc:HGNC:51305]	-
ENSG00000135549	35.9116	36.9412	39.7809	621.294	653.659	444.803	37.5446	573.252	-3.93622	1.01481e-66	3.19167e-65	PKIB	6	122471917	122726373	+	3432	protein_coding	cAMP-dependent protein kinase inhibitor beta [Source:HGNC Symbol;Acc:HGNC:9018]	-
ENSG00000112655	3283.51	3676.63	3467.79	1184.04	1168.74	1221.22	3475.98	1191.33	1.54527	1.01866e-66	3.19958e-65	PTK7	6	43076268	43161719	+	9024	protein_coding	protein tyrosine kinase 7 (inactive) [Source:HGNC Symbol;Acc:HGNC:9618]	-
ENSG00000175040	1750.09	1773.18	1792.88	4979.3	4664.94	5216.48	1772.05	4953.57	-1.48309	1.34523e-66	4.21972e-65	CHST2	3	143119331	143124014	+	4582	protein_coding	carbohydrate sulfotransferase 2 [Source:HGNC Symbol;Acc:HGNC:1970]	-
ENSG00000254726	1279.65	1397.93	1123.47	219.567	207.034	272.364	1267.02	232.988	2.44559	1.67001e-66	5.23159e-65	MEX3A	1	156072013	156081998	-	6124	protein_coding	mex-3 RNA binding family member A [Source:HGNC Symbol;Acc:HGNC:33482]	-
ENSG00000181754	379.465	350.942	337.451	17.0775	16.6963	25.6447	355.953	19.8061	4.1748	2.13926e-66	6.69277e-65	AMIGO1	1	109504175	109509738	-	5144	protein_coding	adhesion molecule with Ig like domain 1 [Source:HGNC Symbol;Acc:HGNC:20824]	-
ENSG00000165424	1481.95	1607.92	1367.64	377.331	406.554	384.67	1485.83	389.518	1.93277	2.20529e-66	6.89029e-65	ZCCHC24	10	79382325	79445627	-	5051	protein_coding	zinc finger CCHC-type containing 24 [Source:HGNC Symbol;Acc:HGNC:26911]	-
ENSG00000103018	1617.22	1571.95	1591.23	4305.15	4418.67	4118.18	1593.47	4280.67	-1.42588	2.24342e-66	7.00022e-65	CYB5B	16	69424525	69466266	+	6903	protein_coding	cytochrome b5 type B [Source:HGNC Symbol;Acc:HGNC:24374]	-
ENSG00000103187	3427.16	2378.82	3297.7	13819.7	13630	14144.4	3034.56	13864.7	-2.19271	2.36031e-66	7.35531e-65	COTL1	16	84565594	84618077	-	6762	protein_coding	coactosin like F-actin binding protein 1 [Source:HGNC Symbol;Acc:HGNC:18304]	-
ENSG00000106624	5405.89	5008.45	5589.9	1687.42	1571.12	1360.05	5334.75	1539.53	1.79236	3.39104e-66	1.05535e-64	AEBP1	7	44104361	44114562	+	4955	protein_coding	AE binding protein 1 [Source:HGNC Symbol;Acc:HGNC:303]	-
ENSG00000124164	3478.63	3289.71	3208.53	1118.98	1163.73	1204.42	3325.63	1162.38	1.51683	3.90777e-66	1.21458e-64	VAPB	20	58389122	58451101	+	10585	protein_coding	VAMP associated protein B and C [Source:HGNC Symbol;Acc:HGNC:12649]	-
ENSG00000112039	1740.51	2121.2	1957.49	409.859	353.126	468.679	1939.74	410.555	2.24127	5.08113e-66	1.57721e-64	FANCE	6	35452356	35467103	+	2692	protein_coding	FA complementation group E [Source:HGNC Symbol;Acc:HGNC:3586]	-
ENSG00000214078	9490.23	11401.2	11665.4	3352.06	3386.84	3233	10852.3	3323.97	1.70698	5.12719e-66	1.58943e-64	CPNE1	20	35626031	35664956	-	3608	protein_coding	copine 1 [Source:HGNC Symbol;Acc:HGNC:2314]	-
ENSG00000184014	713.443	562.868	518.523	2621.8	2516.13	2621.95	598.278	2586.62	-2.11157	5.22412e-66	1.61737e-64	DENND5A	11	9138825	9265390	-	8648	protein_coding	DENN domain containing 5A [Source:HGNC Symbol;Acc:HGNC:19344]	-
ENSG00000108813	398.618	448.156	363.515	20.3303	34.2273	24.7604	403.43	26.4394	3.93442	7.24366e-66	2.23969e-64	DLX4	17	49968970	49974959	+	3644	protein_coding	distal-less homeobox 4 [Source:HGNC Symbol;Acc:HGNC:2917]	Homeobox
ENSG00000102699	1718.97	1651.66	1471.89	4885.78	4912.88	4677.06	1614.17	4825.24	-1.57889	8.01425e-66	2.47474e-64	PARP4	13	24420926	24512810	-	6080	protein_coding	poly(ADP-ribose) polymerase family member 4 [Source:HGNC Symbol;Acc:HGNC:271]	-
ENSG00000131236	2820.25	2352.57	2390.97	7844.25	8054.28	7711.09	2521.26	7869.87	-1.64238	8.4448e-66	2.60431e-64	CAP1	1	40040233	40072649	+	3814	protein_coding	cyclase associated actin cytoskeleton regulatory protein 1 [Source:HGNC Symbol;Acc:HGNC:20040]	-
ENSG00000115204	343.554	445.239	388.206	1676.03	1768.97	1589.09	392.333	1678.03	-2.09331	9.64699e-66	2.9712e-64	MPV17	2	27309492	27325680	-	5625	protein_coding	MPV17, mitochondrial inner membrane protein [Source:HGNC Symbol;Acc:HGNC:7224]	-
ENSG00000186891	46.685	63.189	39.7809	544.852	582.7	493.439	49.8849	540.33	-3.41419	1.04882e-65	3.2261e-64	TNFRSF18	1	1203508	1206691	-	1370	protein_coding	TNF receptor superfamily member 18 [Source:HGNC Symbol;Acc:HGNC:11914]	-
ENSG00000124762	477.624	275.115	429.359	3029.22	3002.82	2547.67	394.033	2859.9	-2.86446	1.26003e-65	3.87076e-64	CDKN1A	6	36676460	36687339	+	3050	protein_coding	cyclin dependent kinase inhibitor 1A [Source:HGNC Symbol;Acc:HGNC:1784]	-
ENSG00000253846	519.52	574.534	411.526	3.25285	4.17407	7.0744	501.86	4.83377	6.71561	1.29916e-65	3.98583e-64	PCDHGA10	5	141412987	141512979	+	6643	protein_coding	protocadherin gamma subfamily A, 10 [Source:HGNC Symbol;Acc:HGNC:8697]	-
ENSG00000005448	1887.75	2121.2	2353.93	547.292	561.829	497.861	2120.96	535.661	1.98451	1.48906e-65	4.56254e-64	WDR54	2	74421678	74425755	+	2860	protein_coding	WD repeat domain 54 [Source:HGNC Symbol;Acc:HGNC:25770]	-
ENSG00000175826	1033.06	1043.1	1193.43	3314.65	3321.72	3444.35	1089.86	3360.24	-1.62604	1.55783e-65	4.76712e-64	CTDNEP1	17	7243591	7252491	-	2584	protein_coding	CTD nuclear envelope phosphatase 1 [Source:HGNC Symbol;Acc:HGNC:19085]	-
ENSG00000204420	167.587	86.5203	108.369	1232.02	1232.18	1035.51	120.825	1166.57	-3.27788	1.6706e-65	5.10563e-64	MPIG6B	6	31718594	31726714	+	2937	protein_coding	megakaryocyte and platelet inhibitory receptor G6b [Source:HGNC Symbol;Acc:HGNC:13937]	-
ENSG00000136813	1011.51	915.754	908.101	3172.34	2976.11	3508.02	945.121	3218.82	-1.76789	1.97577e-65	6.03054e-64	ECPAS	9	111360692	111484745	-	8449	protein_coding	Ecm29 proteasome adaptor and scaffold [Source:HGNC Symbol;Acc:HGNC:29020]	-
ENSG00000146476	378.268	380.106	418.385	1616.67	1652.93	1410.46	392.253	1560.02	-1.99394	1.99152e-65	6.07082e-64	ARMT1	6	151452258	151470101	+	2819	protein_coding	acidic residue methyltransferase 1 [Source:HGNC Symbol;Acc:HGNC:17872]	-
ENSG00000069011	576.979	389.827	577.508	4.87928	5.84369	4.4215	514.772	5.04816	6.66688	2.45458e-65	7.47279e-64	PITX1	5	135027735	135034813	-	3511	protein_coding	paired like homeodomain 1 [Source:HGNC Symbol;Acc:HGNC:9004]	Homeobox
ENSG00000103248	1247.33	1292.94	1358.04	367.572	338.934	370.522	1299.44	359.009	1.85552	2.9787e-65	9.05686e-64	MTHFSD	16	86530176	86555235	-	6863	protein_coding	methenyltetrahydrofolate synthetase domain containing [Source:HGNC Symbol;Acc:HGNC:25778]	-
ENSG00000198673	209.484	200.26	187.93	1039.29	986.749	878.994	199.225	968.343	-2.27977	3.24187e-65	9.84444e-64	FAM19A2	12	61708259	62279150	-	9255	protein_coding	family with sequence similarity 19 member A2, C-C motif chemokine like [Source:HGNC Symbol;Acc:HGNC:21589]	-
ENSG00000108561	1673.48	2020.1	2021.96	6238.97	6082.45	6669.39	1905.18	6330.27	-1.7322	3.389e-65	1.02781e-63	C1QBP	17	5432777	5448830	-	2335	protein_coding	complement C1q binding protein [Source:HGNC Symbol;Acc:HGNC:1243]	-
ENSG00000170043	738.581	749.518	887.525	2686.85	2633.84	2806.77	791.875	2709.15	-1.77682	4.06376e-65	1.23088e-63	TRAPPC1	17	7930345	7932123	-	1171	protein_coding	trafficking protein particle complex 1 [Source:HGNC Symbol;Acc:HGNC:19894]	-
ENSG00000117228	15.5617	19.4428	21.9481	418.804	477.513	382.902	18.9842	426.406	-4.49514	5.49473e-65	1.66219e-63	GBP1	1	89052319	89065360	-	4992	protein_coding	guanylate binding protein 1 [Source:HGNC Symbol;Acc:HGNC:4182]	-
ENSG00000135451	3036.92	3603.72	3311.41	1062.06	1035.17	992.184	3317.35	1029.8	1.68792	6.50605e-65	1.96562e-63	TROAP	12	49323236	49331731	+	3954	protein_coding	trophinin associated protein [Source:HGNC Symbol;Acc:HGNC:12327]	-
ENSG00000198157	55.0644	91.381	82.3052	679.846	612.753	650.845	76.2502	647.814	-3.07954	6.92982e-65	2.091e-63	HMGN5	X	81113701	81201942	-	2416	protein_coding	high mobility group nucleosome binding domain 5 [Source:HGNC Symbol;Acc:HGNC:8013]	-
ENSG00000063438	264.548	354.83	207.135	1817.53	1740.59	1949.88	275.505	1836	-2.72717	7.60642e-65	2.29224e-63	AHRR	5	304176	438291	+	7678	protein_coding	aryl-hydrocarbon receptor repressor [Source:HGNC Symbol;Acc:HGNC:346]	-
ENSG00000196155	1033.06	1100.46	1069.97	228.513	238.757	279.439	1067.83	248.903	2.10257	9.72606e-65	2.9273e-63	PLEKHG4	16	67277510	67289499	+	7328	protein_coding	pleckstrin homology and RhoGEF domain containing G4 [Source:HGNC Symbol;Acc:HGNC:24501]	-
ENSG00000068366	1759.67	1565.14	1459.55	5621.74	5704.28	4966.23	1594.78	5430.75	-1.76746	1.10653e-64	3.32616e-63	ACSL4	X	109624244	109733403	-	6415	protein_coding	acyl-CoA synthetase long chain family member 4 [Source:HGNC Symbol;Acc:HGNC:3571]	-
ENSG00000068697	1200.64	1240.45	1318.26	3554.55	3662.33	3426.66	1253.12	3547.85	-1.50218	1.38249e-64	4.15044e-63	LAPTM4A	2	20032650	20052028	-	1946	protein_coding	lysosomal protein transmembrane 4 alpha [Source:HGNC Symbol;Acc:HGNC:6924]	-
ENSG00000175352	74.2172	70.9661	64.4724	641.625	655.329	512.894	69.8852	603.282	-3.10675	1.50078e-64	4.49987e-63	NRIP3	11	8980576	9004049	-	4123	protein_coding	nuclear receptor interacting protein 3 [Source:HGNC Symbol;Acc:HGNC:1167]	-
ENSG00000133731	269.337	263.449	282.581	1245.03	1354.9	1095.65	271.789	1231.86	-2.18228	1.55772e-64	4.66472e-63	IMPA1	8	81657961	81686693	-	3720	protein_coding	inositol monophosphatase 1 [Source:HGNC Symbol;Acc:HGNC:6050]	-
ENSG00000077327	349.539	452.044	436.218	3.25285	5.00888	12.3802	412.6	6.88064	5.9307	1.61317e-64	4.8247e-63	SPAG6	10	22345445	22454224	+	3887	protein_coding	sperm associated antigen 6 [Source:HGNC Symbol;Acc:HGNC:11215]	-
ENSG00000170345	93.37	93.3252	91.9075	809.96	834.813	606.63	92.8676	750.468	-3.01445	1.64396e-64	4.9106e-63	FOS	14	75278774	75282230	+	3238	protein_coding	Fos proto-oncogene, AP-1 transcription factor subunit [Source:HGNC Symbol;Acc:HGNC:3796]	TF_bZIP
ENSG00000166816	1286.83	741.741	1204.4	100.025	93.4991	66.3225	1077.66	86.6156	3.63351	1.67993e-64	5.01176e-63	LDHD	16	75111860	75116771	-	2359	protein_coding	lactate dehydrogenase D [Source:HGNC Symbol;Acc:HGNC:19708]	-
ENSG00000158457	397.421	243.034	360.771	2010.26	1990.2	2047.15	333.742	2015.87	-2.60059	1.73573e-64	5.17173e-63	TSPAN33	7	129144892	129169697	+	2750	protein_coding	tetraspanin 33 [Source:HGNC Symbol;Acc:HGNC:28743]	-
ENSG00000132199	341.16	279.004	296.299	1411.74	1272.26	1253.05	305.487	1312.35	-2.10503	1.90178e-64	5.65942e-63	ENOSF1	18	670324	712676	-	11398	protein_coding	enolase superfamily member 1 [Source:HGNC Symbol;Acc:HGNC:30365]	-
ENSG00000150457	445.303	394.688	336.08	1731.33	1656.27	1577.59	392.024	1655.06	-2.07539	2.03418e-64	6.04584e-63	LATS2	13	20973032	21061547	-	5578	protein_coding	large tumor suppressor kinase 2 [Source:HGNC Symbol;Acc:HGNC:6515]	-
ENSG00000108588	1043.83	963.389	932.793	2896.66	2843.37	3038.45	980.003	2926.16	-1.57778	2.1316e-64	6.32746e-63	CCDC47	17	63745250	63776351	-	4537	protein_coding	coiled-coil domain containing 47 [Source:HGNC Symbol;Acc:HGNC:24856]	-
ENSG00000119280	1826.7	1895.67	1650.22	373.265	373.996	475.753	1790.86	407.671	2.13682	2.39896e-64	7.11224e-63	C1orf198	1	230837119	230869589	-	5161	protein_coding	chromosome 1 open reading frame 198 [Source:HGNC Symbol;Acc:HGNC:25900]	-
ENSG00000096996	22.744	5.83283	23.3198	505.818	487.531	435.96	17.2989	476.436	-4.85364	2.43875e-64	7.22119e-63	IL12RB1	19	18058995	18098944	-	4298	protein_coding	interleukin 12 receptor subunit beta 1 [Source:HGNC Symbol;Acc:HGNC:5971]	-
ENSG00000266412	5911.04	5008.45	5053.54	16243.1	16564.4	15277.2	5324.35	16028.2	-1.59001	2.99502e-64	8.85728e-63	NCOA4	10	46005088	46030714	-	4079	protein_coding	nuclear receptor coactivator 4 [Source:HGNC Symbol;Acc:HGNC:7671]	-
ENSG00000102524	252.578	132.211	205.763	1621.55	1794.01	1513.04	196.851	1642.87	-3.06893	3.10546e-64	9.17249e-63	TNFSF13B	13	108251240	108308484	+	3059	protein_coding	TNF superfamily member 13b [Source:HGNC Symbol;Acc:HGNC:11929]	-
ENSG00000187474	5.98526	0	4.11526	1570.31	1528.54	1285.77	3.36684	1461.54	-8.88378	3.94691e-64	1.16434e-62	FPR3	19	51795163	51826189	+	2772	protein_coding	formyl peptide receptor 3 [Source:HGNC Symbol;Acc:HGNC:3828]	-
ENSG00000188352	487.2	496.762	529.497	1815.9	1824.07	2163	504.486	1934.32	-1.93982	3.99827e-64	1.17803e-62	FOCAD	9	20658309	20995955	+	10036	protein_coding	focadhesin [Source:HGNC Symbol;Acc:HGNC:23377]	-
ENSG00000162496	298.066	348.025	358.028	17.0775	12.5222	11.4959	334.706	13.6985	4.60503	4.56339e-64	1.34287e-62	DHRS3	1	12567910	12617731	-	3036	protein_coding	dehydrogenase/reductase 3 [Source:HGNC Symbol;Acc:HGNC:17693]	-
ENSG00000138413	1503.5	1639.02	1681.77	6134.88	6094.14	4976.84	1608.1	5735.28	-1.83471	4.64436e-64	1.36501e-62	IDH1	2	208236227	208266074	-	4721	protein_coding	isocitrate dehydrogenase (NADP(+)) 1, cytosolic [Source:HGNC Symbol;Acc:HGNC:5382]	-
ENSG00000107731	3255.98	2558.67	2637.88	647.317	566.838	701.25	2817.51	638.468	2.14187	5.1313e-64	1.50626e-62	UNC5B	10	71212570	71302864	+	6841	protein_coding	unc-5 netrin receptor B [Source:HGNC Symbol;Acc:HGNC:12568]	-
ENSG00000144355	418.968	419.964	443.076	5.69249	3.33925	5.3058	427.336	4.77918	6.48237	5.40473e-64	1.58456e-62	DLX1	2	172084740	172089677	+	3656	protein_coding	distal-less homeobox 1 [Source:HGNC Symbol;Acc:HGNC:2914]	Homeobox
ENSG00000130768	102.946	68.0497	94.651	700.176	655.329	630.506	88.549	662.003	-2.91587	5.96649e-64	1.74711e-62	SMPDL3B	1	27934993	27959157	+	2670	protein_coding	sphingomyelin phosphodiesterase acid like 3B [Source:HGNC Symbol;Acc:HGNC:21416]	-
ENSG00000197006	2093.64	2172.73	2367.65	6073.07	6064.92	5881.48	2211.34	6006.49	-1.44226	6.29705e-64	1.84163e-62	METTL9	16	21597218	21657473	+	7035	protein_coding	methyltransferase like 9 [Source:HGNC Symbol;Acc:HGNC:24586]	-
ENSG00000164125	2.3941	6.80497	2.74351	907.545	891.581	799.407	3.98086	866.178	-7.6779	7.49554e-64	2.18945e-62	FAM198B	4	158124474	158173318	-	7880	protein_coding	family with sequence similarity 198 member B [Source:HGNC Symbol;Acc:HGNC:25312]	-
ENSG00000163814	5.98526	6.80497	12.3458	519.643	505.062	448.34	8.37867	491.015	-5.91738	8.14473e-64	2.37616e-62	CDCP1	3	45082278	45146422	-	6507	protein_coding	CUB domain containing protein 1 [Source:HGNC Symbol;Acc:HGNC:24357]	-
ENSG00000149428	3890.42	3757.31	3694.13	9567.45	9270.6	10161.5	3780.62	9666.51	-1.35427	9.72611e-64	2.83404e-62	HYOU1	11	119044189	119057202	-	7694	protein_coding	hypoxia up-regulated 1 [Source:HGNC Symbol;Acc:HGNC:16931]	-
ENSG00000134575	217.863	205.121	185.187	883.962	899.094	938.242	202.724	907.099	-2.15882	9.7472e-64	2.83671e-62	ACP2	11	47239302	47248906	-	3484	protein_coding	acid phosphatase 2, lysosomal [Source:HGNC Symbol;Acc:HGNC:123]	-
ENSG00000110876	1072.56	616.335	993.15	6023.47	5920.5	5719.65	894.014	5887.87	-2.72188	9.98671e-64	2.90223e-62	SELPLG	12	108622277	108633959	-	2494	protein_coding	selectin P ligand [Source:HGNC Symbol;Acc:HGNC:10722]	-
ENSG00000271605	34.7145	41.8019	54.8701	627.8	596.057	457.183	43.7955	560.347	-3.68987	9.99676e-64	2.90223e-62	MILR1	17	64449037	64468643	+	1816	protein_coding	mast cell immunoglobulin like receptor 1 [Source:HGNC Symbol;Acc:HGNC:27570]	-
ENSG00000188322	536.279	666.887	556.932	69.9363	83.4813	86.6614	586.699	80.0263	2.87765	1.02759e-63	2.97964e-62	SBK1	16	28292519	28323849	+	4992	protein_coding	SH3 domain binding kinase 1 [Source:HGNC Symbol;Acc:HGNC:17699]	-
ENSG00000108604	2085.26	1950.11	2231.84	5775.44	5796.94	6176.83	2089.07	5916.4	-1.50286	1.15825e-63	3.35442e-62	SMARCD2	17	63832081	63843065	-	3734	protein_coding	SWI/SNF related, matrix associated, actin dependent regulator of chromatin, subfamily d, member 2 [Source:HGNC Symbol;Acc:HGNC:11107]	-
ENSG00000059804	1219.8	808.819	1031.56	5355	5352.82	4643.46	1020.06	5117.1	-2.32834	1.21274e-63	3.50796e-62	SLC2A3	12	7919230	7936275	-	6159	protein_coding	solute carrier family 2 member 3 [Source:HGNC Symbol;Acc:HGNC:11007]	-
ENSG00000183496	4618.23	5404.11	4455.46	1326.35	1236.36	1465.28	4825.93	1342.66	1.84638	1.29105e-63	3.72992e-62	MEX3B	15	82041778	82046141	-	4364	protein_coding	mex-3 RNA binding family member B [Source:HGNC Symbol;Acc:HGNC:25297]	-
ENSG00000141854	530.294	540.509	668.044	78.8816	73.4636	57.4795	579.616	69.9416	3.04626	1.42117e-63	4.10087e-62	MISP3	19	14072536	14075062	+	2354	protein_coding	MISP family member 3 [Source:HGNC Symbol;Acc:HGNC:26963]	-
ENSG00000145246	576.979	568.701	392.322	3300.02	3238.24	2566.24	512.667	3034.83	-2.56218	1.51805e-63	4.37512e-62	ATP10D	4	47485288	47593486	+	7965	protein_coding	ATPase phospholipid transporting 10D (putative) [Source:HGNC Symbol;Acc:HGNC:13549]	-
ENSG00000134900	7080.56	6334.45	5947.92	2183.48	2204.74	2175.38	6454.31	2187.86	1.56085	1.64657e-63	4.73978e-62	TPP2	13	102597003	102679958	+	6752	protein_coding	tripeptidyl peptidase 2 [Source:HGNC Symbol;Acc:HGNC:12016]	-
ENSG00000088298	1035.45	1186.98	1196.17	3700.12	3502.88	3401.9	1139.53	3534.96	-1.63325	2.0301e-63	5.83673e-62	EDEM2	20	35115357	35147364	-	1919	protein_coding	ER degradation enhancing alpha-mannosidase like protein 2 [Source:HGNC Symbol;Acc:HGNC:15877]	-
ENSG00000164061	423.756	399.549	296.299	18.7039	13.357	15.9174	373.201	15.9928	4.54528	2.05334e-63	5.89642e-62	BSN	3	49554489	49671545	+	16225	protein_coding	bassoon presynaptic cytomatrix protein [Source:HGNC Symbol;Acc:HGNC:1117]	-
ENSG00000160293	5.98526	5.83283	10.974	487.928	512.575	625.2	7.59737	541.901	-6.20279	2.14289e-63	6.14613e-62	VAV2	9	133761894	133992604	-	5682	protein_coding	vav guanine nucleotide exchange factor 2 [Source:HGNC Symbol;Acc:HGNC:12658]	-
ENSG00000249242	622.467	546.342	598.085	106.531	99.3428	99.0416	588.964	101.638	2.53298	2.49005e-63	7.13323e-62	TMEM150C	4	82483170	82562357	-	3671	protein_coding	transmembrane protein 150C [Source:HGNC Symbol;Acc:HGNC:37263]	-
ENSG00000189221	23.941	37.9134	15.0893	451.333	535.95	452.761	25.6479	480.015	-4.17688	2.61009e-63	7.46812e-62	MAOA	X	43654907	43746824	+	5528	protein_coding	monoamine oxidase A [Source:HGNC Symbol;Acc:HGNC:6833]	-
ENSG00000152495	481.215	561.896	404.667	4.87928	5.00888	3.5372	482.593	4.47512	6.7493	2.6734e-63	7.64009e-62	CAMK4	5	111223653	111494886	+	13910	protein_coding	calcium/calmodulin dependent protein kinase IV [Source:HGNC Symbol;Acc:HGNC:1464]	-
ENSG00000171456	8736.08	8152.35	7386.89	2761.67	2568.72	2806.77	8091.78	2712.39	1.57709	3.08671e-63	8.81064e-62	ASXL1	20	32358330	32439319	+	13676	protein_coding	ASXL transcriptional regulator 1 [Source:HGNC Symbol;Acc:HGNC:18318]	-
ENSG00000254535	635.634	744.658	475.999	4.06606	4.17407	2.6529	618.764	3.63101	7.40741	3.82989e-63	1.09189e-61	PABPC4L	4	134196333	134201748	-	4944	protein_coding	poly(A) binding protein cytoplasmic 4 like [Source:HGNC Symbol;Acc:HGNC:31955]	-
ENSG00000166086	1710.59	1564.17	1621.41	507.445	498.384	522.621	1632.06	509.483	1.67938	3.9135e-63	1.11439e-61	JAM3	11	134068925	134152001	+	5451	protein_coding	junctional adhesion molecule 3 [Source:HGNC Symbol;Acc:HGNC:15532]	-
ENSG00000177045	477.624	531.759	465.025	71.5627	52.5932	55.7109	491.469	59.9556	3.03458	4.1763e-63	1.1878e-61	SIX5	19	45764785	45769226	-	3556	protein_coding	SIX homeobox 5 [Source:HGNC Symbol;Acc:HGNC:10891]	Homeobox
ENSG00000157514	2198.98	2050.24	2363.53	492.807	510.906	362.563	2204.25	455.425	2.27361	4.22153e-63	1.19923e-61	TSC22D3	X	107713221	107777342	-	4766	protein_coding	TSC22 domain family member 3 [Source:HGNC Symbol;Acc:HGNC:3051]	TSC22
ENSG00000170266	2013.44	1956.91	2139.94	5656.71	5423.78	5259.81	2036.76	5446.77	-1.41994	4.46927e-63	1.26809e-61	GLB1	3	32996608	33097230	-	4364	protein_coding	galactosidase beta 1 [Source:HGNC Symbol;Acc:HGNC:4298]	-
ENSG00000156381	7.18231	1.94428	6.85877	700.176	671.19	658.803	5.32845	676.723	-7.07174	4.78286e-63	1.35545e-61	ANKRD9	14	102501760	102509799	-	7215	protein_coding	ankyrin repeat domain 9 [Source:HGNC Symbol;Acc:HGNC:20096]	-
ENSG00000064225	9.57641	3.88855	8.23052	552.985	576.021	477.522	7.23183	535.509	-6.26382	5.29544e-63	1.49892e-61	ST3GAL6	3	98732236	98821201	+	6288	protein_coding	ST3 beta-galactoside alpha-2,3-sialyltransferase 6 [Source:HGNC Symbol;Acc:HGNC:18080]	-
ENSG00000139182	5205.98	4811.11	5282.62	1878.52	1701.35	1646.57	5099.9	1742.15	1.54911	5.55262e-63	1.56985e-61	CLSTN3	12	7129698	7158945	+	6902	protein_coding	calsyntenin 3 [Source:HGNC Symbol;Acc:HGNC:18371]	-
ENSG00000142405	9.57641	7.7771	19.2046	486.301	524.263	393.513	12.186	468.026	-5.32487	5.57592e-63	1.57457e-61	NLRP12	19	53793603	53824394	-	5088	protein_coding	NLR family pyrin domain containing 12 [Source:HGNC Symbol;Acc:HGNC:22938]	-
ENSG00000166598	7942.44	7025.64	8790.2	23880	24576.9	24626.9	7919.43	24361.3	-1.62152	6.40745e-63	1.80723e-61	HSP90B1	12	103930107	103953645	+	4695	protein_coding	heat shock protein 90 beta family member 1 [Source:HGNC Symbol;Acc:HGNC:12028]	-
ENSG00000133247	1493.92	1681.8	1832.66	450.52	392.362	419.158	1669.46	420.68	1.98795	6.89181e-63	1.94155e-61	KMT5C	19	55339853	55348120	+	4775	protein_coding	lysine methyltransferase 5C [Source:HGNC Symbol;Acc:HGNC:28405]	-
ENSG00000165209	3572	3372.35	3448.59	1312.53	1341.55	1291.96	3464.31	1315.34	1.39692	7.14945e-63	2.01174e-61	STRBP	9	123109500	123268576	-	8097	protein_coding	spermatid perinuclear RNA binding protein [Source:HGNC Symbol;Acc:HGNC:16462]	-
ENSG00000154803	301.657	246.923	288.068	1249.91	1165.4	1130.13	278.883	1181.81	-2.08776	7.44541e-63	2.09255e-61	FLCN	17	17212212	17237188	-	9786	protein_coding	folliculin [Source:HGNC Symbol;Acc:HGNC:27310]	-
ENSG00000115762	2645.48	2611.16	2452.7	6505.7	6364.62	6644.63	2569.78	6504.98	-1.33943	7.93547e-63	2.22765e-61	PLEKHB2	2	131104847	131353709	+	6728	protein_coding	pleckstrin homology domain containing B2 [Source:HGNC Symbol;Acc:HGNC:19236]	-
ENSG00000171863	4520.07	5424.53	5835.44	18907.2	18179.7	17130.7	5260.01	18072.5	-1.7808	8.17553e-63	2.29233e-61	RPS7	2	3575205	3580920	+	5584	protein_coding	ribosomal protein S7 [Source:HGNC Symbol;Acc:HGNC:10440]	-
ENSG00000100867	506.353	628.001	636.494	3.25285	3.33925	3.5372	590.283	3.37643	7.45147	9.34665e-63	2.61761e-61	DHRS2	14	23630115	23645639	+	7556	protein_coding	dehydrogenase/reductase 2 [Source:HGNC Symbol;Acc:HGNC:18349]	-
ENSG00000014164	462.062	565.784	576.137	2319.28	2228.12	1967.57	534.661	2171.66	-2.02221	1.08733e-62	3.04158e-61	ZC3H3	8	143437655	143541453	-	3731	protein_coding	zinc finger CCCH-type containing 3 [Source:HGNC Symbol;Acc:HGNC:28972]	-
ENSG00000186577	140.055	178.873	152.265	908.358	866.536	785.258	157.064	853.384	-2.43583	1.25693e-62	3.51188e-61	SMIM29	6	34246380	34249470	-	2229	protein_coding	small integral membrane protein 29 [Source:HGNC Symbol;Acc:HGNC:1340]	-
ENSG00000135677	3125.5	2157.17	2407.43	11686.7	11489.5	10683.2	2563.37	11286.5	-2.13889	1.32232e-62	3.69023e-61	GNS	12	64713445	64759447	-	6284	protein_coding	glucosamine (N-acetyl)-6-sulfatase [Source:HGNC Symbol;Acc:HGNC:4422]	-
ENSG00000135119	366.298	453.016	441.705	15.451	21.7051	35.372	420.34	24.1761	4.13038	2.85378e-62	7.95478e-61	RNFT2	12	116738178	116853631	+	6487	protein_coding	ring finger protein, transmembrane 2 [Source:HGNC Symbol;Acc:HGNC:25905]	-
ENSG00000228223	1580.11	1556.39	1388.21	435.882	446.625	415.621	1508.24	432.709	1.80199	3.14986e-62	8.76981e-61	HCG11	6	26521709	26527404	+	5696	lincRNA	HLA complex group 11 [Source:HGNC Symbol;Acc:HGNC:17707]	-
ENSG00000188305	56.2614	46.6626	50.7549	490.367	434.103	474.869	51.2263	466.446	-3.19201	3.25143e-62	9.04201e-61	PEAK3	19	2274622	2282176	-	2574	protein_coding	PEAK family member 3 [Source:HGNC Symbol;Acc:HGNC:24793]	-
ENSG00000089159	585.358	537.592	526.753	1775.24	1740.59	1719.96	549.901	1745.26	-1.66606	4.20096e-62	1.1669e-60	PXN	12	120210439	120265771	-	7460	protein_coding	paxillin [Source:HGNC Symbol;Acc:HGNC:9718]	-
ENSG00000155330	1194.66	1338.63	1204.4	340.736	349.787	349.298	1245.9	346.607	1.847	4.47775e-62	1.24233e-60	C16orf87	16	46796607	46831411	-	7443	protein_coding	chromosome 16 open reading frame 87 [Source:HGNC Symbol;Acc:HGNC:33754]	-
ENSG00000104687	1491.53	1628.33	1407.42	4230.33	4271.74	4333.07	1509.09	4278.38	-1.50184	4.71623e-62	1.30697e-60	GSR	8	30678061	30727999	-	3760	protein_coding	glutathione-disulfide reductase [Source:HGNC Symbol;Acc:HGNC:4623]	-
ENSG00000171608	1570.53	1230.73	1384.1	4728.02	4637.39	4598.36	1395.12	4654.59	-1.73935	4.82465e-62	1.33546e-60	PIK3CD	1	9651732	9729114	+	6332	protein_coding	phosphatidylinositol-4,5-bisphosphate 3-kinase catalytic subunit delta [Source:HGNC Symbol;Acc:HGNC:8977]	-
ENSG00000083720	787.66	752.435	788.758	2369.7	2276.54	2582.15	776.284	2409.46	-1.63474	4.83203e-62	1.33595e-60	OXCT1	5	41730065	41870519	-	4194	protein_coding	3-oxoacid CoA-transferase 1 [Source:HGNC Symbol;Acc:HGNC:8527]	-
ENSG00000107485	360.313	393.716	374.489	39.8474	40.9059	34.4877	376.172	38.4137	3.29057	5.7729e-62	1.59422e-60	GATA3	10	8045378	8075203	+	3436	protein_coding	GATA binding protein 3 [Source:HGNC Symbol;Acc:HGNC:4172]	zf-GATA
ENSG00000095383	86.1877	113.74	94.651	730.265	614.423	654.382	98.193	666.356	-2.75424	5.99657e-62	1.65406e-60	TBC1D2	9	98198999	98255721	-	3681	protein_coding	TBC1 domain family member 2 [Source:HGNC Symbol;Acc:HGNC:18026]	-
ENSG00000197912	4366.84	4750.84	4797.02	1578.45	1504.33	1712.89	4638.24	1598.56	1.53698	6.07169e-62	1.67285e-60	SPG7	16	89490719	89557768	+	36008	protein_coding	SPG7, paraplegin matrix AAA peptidase subunit [Source:HGNC Symbol;Acc:HGNC:11237]	-
ENSG00000177685	667.955	842.844	908.101	133.367	129.396	109.653	806.3	124.139	2.69764	7.60026e-62	2.09157e-60	CRACR2B	11	826144	831991	+	3913	protein_coding	calcium release activated channel regulator 2B [Source:HGNC Symbol;Acc:HGNC:28703]	-
ENSG00000179299	301.657	386.911	333.336	15.451	21.7051	15.9174	340.635	17.6912	4.26826	7.64032e-62	2.10016e-60	NSUN7	4	40749897	40809985	+	4728	protein_coding	NOP2/Sun RNA methyltransferase family member 7 [Source:HGNC Symbol;Acc:HGNC:25857]	-
ENSG00000161011	1796.77	1746.93	1888.9	4914.24	4715.03	5222.67	1810.87	4950.65	-1.45159	7.92042e-62	2.17464e-60	SQSTM1	5	179806398	179838078	+	7654	protein_coding	sequestosome 1 [Source:HGNC Symbol;Acc:HGNC:11280]	-
ENSG00000104312	215.469	196.372	194.789	1047.42	895.755	906.407	202.21	949.86	-2.23221	8.28372e-62	2.27177e-60	RIPK2	8	89757747	89791063	+	3117	protein_coding	receptor interacting serine/threonine kinase 2 [Source:HGNC Symbol;Acc:HGNC:10020]	-
ENSG00000104763	1379	974.082	1263.39	5850.25	5913.82	4916.71	1205.49	5560.26	-2.20715	1.18628e-61	3.24957e-60	ASAH1	8	18055992	18084998	-	15378	protein_coding	N-acylsphingosine amidohydrolase 1 [Source:HGNC Symbol;Acc:HGNC:735]	-
ENSG00000159461	1074.95	1118.93	1144.04	2982.86	2966.09	3098.59	1112.64	3015.85	-1.43878	1.23531e-61	3.37998e-60	AMFR	16	56361452	56425538	-	5758	protein_coding	autocrine motility factor receptor [Source:HGNC Symbol;Acc:HGNC:463]	-
ENSG00000124813	327.992	383.994	319.619	1312.53	1290.62	1337.06	343.868	1313.4	-1.92846	1.53057e-61	4.18302e-60	RUNX2	6	45328157	45664349	+	8192	protein_coding	runt related transcription factor 2 [Source:HGNC Symbol;Acc:HGNC:10472]	Runt
ENSG00000273117	734.99	860.342	818.937	172.401	161.119	180.397	804.756	171.306	2.23312	1.63029e-61	4.45046e-60	AC144652.1	7	155295918	155297541	-	1624	lincRNA	novel transcript	-
ENSG00000133561	245.396	185.678	207.135	971.789	990.923	1026.67	212.736	996.461	-2.23146	1.92345e-61	5.24472e-60	GIMAP6	7	150625375	150632648	-	3913	protein_coding	GTPase, IMAP family member 6 [Source:HGNC Symbol;Acc:HGNC:21918]	-
ENSG00000235106	1401.75	1456.26	1356.66	382.21	399.041	437.728	1404.89	406.326	1.79103	2.04129e-61	5.55965e-60	BRD3OS	9	134025439	134034666	+	5994	protein_coding	BRD3 opposite strand [Source:HGNC Symbol;Acc:HGNC:24742]	-
ENSG00000110931	900.183	1021.72	876.551	2886.9	2788.28	2889.01	932.817	2854.73	-1.61142	2.28132e-61	6.2063e-60	CAMKK2	12	121237691	121298308	-	6931	protein_coding	calcium/calmodulin dependent protein kinase kinase 2 [Source:HGNC Symbol;Acc:HGNC:1470]	-
ENSG00000198752	5.98526	3.88855	2.74351	788.816	756.341	748.117	4.20577	764.425	-7.49382	3.07651e-61	8.36003e-60	CDC42BPB	14	102932379	103057462	-	8009	protein_coding	CDC42 binding protein kinase beta [Source:HGNC Symbol;Acc:HGNC:1738]	-
ENSG00000231991	46.685	30.1363	64.4724	525.335	526.767	535.001	47.0979	529.035	-3.52413	3.24503e-61	8.8079e-60	ANXA2P2	9	33624274	33625293	+	1020	processed_pseudogene	annexin A2 pseudogene 2 [Source:HGNC Symbol;Acc:HGNC:539]	-
ENSG00000141232	7.18231	19.4428	12.3458	419.618	386.519	391.745	12.9903	399.294	-4.89759	3.70285e-61	1.00391e-59	TOB1	17	50862223	50867978	-	2521	protein_coding	transducer of ERBB2, 1 [Source:HGNC Symbol;Acc:HGNC:11979]	-
ENSG00000071205	20.3499	24.3034	50.7549	525.335	493.375	469.563	31.8027	496.091	-4.00275	4.08264e-61	1.10562e-59	ARHGAP10	4	147732063	148072780	+	10759	protein_coding	Rho GTPase activating protein 10 [Source:HGNC Symbol;Acc:HGNC:26099]	-
ENSG00000174945	684.714	423.852	602.2	38.221	45.0799	52.1737	570.255	45.1582	3.6591	4.39536e-61	1.18895e-59	AMZ1	7	2679522	2775500	+	7011	protein_coding	archaelysin family metallopeptidase 1 [Source:HGNC Symbol;Acc:HGNC:22231]	-
ENSG00000108591	292.081	264.422	296.299	1115.73	1055.2	1172.58	284.267	1114.5	-1.97427	5.11812e-61	1.38288e-59	DRG2	17	18087886	18107971	+	7411	protein_coding	developmentally regulated GTP binding protein 2 [Source:HGNC Symbol;Acc:HGNC:3030]	-
ENSG00000183092	13.1676	16.5263	15.0893	384.65	385.684	353.72	14.9277	374.684	-4.64123	5.27784e-61	1.42442e-59	BEGAIN	14	100537147	100587413	-	7878	protein_coding	brain enriched guanylate kinase associated [Source:HGNC Symbol;Acc:HGNC:24163]	-
ENSG00000114631	58.6555	55.4119	72.7029	481.422	537.62	606.63	62.2568	541.89	-3.13326	5.46934e-61	1.47443e-59	PODXL2	3	127629181	127672809	+	2186	protein_coding	podocalyxin like 2 [Source:HGNC Symbol;Acc:HGNC:17936]	-
ENSG00000152760	34.7145	28.192	37.0374	509.884	543.464	387.323	33.3146	480.224	-3.86428	6.9897e-61	1.88215e-59	TCTEX1D1	1	66752459	66778787	+	3100	protein_coding	Tctex1 domain containing 1 [Source:HGNC Symbol;Acc:HGNC:26882]	-
ENSG00000124299	1450.83	1496.12	1668.05	4538.54	4484.62	4226.07	1538.33	4416.41	-1.52256	8.76976e-61	2.35881e-59	PEPD	19	33386950	33521794	-	4157	protein_coding	peptidase D [Source:HGNC Symbol;Acc:HGNC:8840]	-
ENSG00000140650	39.5027	33.0527	23.3198	454.586	399.041	405.894	31.9584	419.84	-3.70196	9.71783e-61	2.61086e-59	PMM2	16	8788823	8849331	+	7645	protein_coding	phosphomannomutase 2 [Source:HGNC Symbol;Acc:HGNC:9115]	-
ENSG00000030582	4018.5	3816.61	4813.48	15360.8	14845.5	13310.5	4216.2	14505.6	-1.78323	1.07063e-60	2.87318e-59	GRN	17	44345086	44353102	+	3680	protein_coding	granulin precursor [Source:HGNC Symbol;Acc:HGNC:4601]	-
ENSG00000136720	2220.53	2477.01	2289.46	6833.42	6411.37	7506.82	2329	6917.2	-1.5699	1.13653e-60	3.04658e-59	HS6ST1	2	128236716	128318577	-	4683	protein_coding	heparan sulfate 6-O-sulfotransferase 1 [Source:HGNC Symbol;Acc:HGNC:5201]	-
ENSG00000068137	652.393	675.636	669.416	126.048	84.3162	92.8515	665.815	101.072	2.71791	1.15216e-60	3.08502e-59	PLEKHH3	17	42667914	42676994	-	4803	protein_coding	pleckstrin homology, MyTH4 and FERM domain containing H3 [Source:HGNC Symbol;Acc:HGNC:26105]	-
ENSG00000179348	9849.34	10019.8	10300.5	23234.3	22403.1	22628.3	10056.6	22755.2	-1.17813	1.3763e-60	3.68102e-59	GATA2	3	128479427	128493185	-	4459	protein_coding	GATA binding protein 2 [Source:HGNC Symbol;Acc:HGNC:4171]	zf-GATA
ENSG00000180398	1521.45	1229.75	1401.93	4406.8	4353.55	4255.25	1384.38	4338.53	-1.64926	1.4133e-60	3.77573e-59	MCFD2	2	46901870	46941855	-	5994	protein_coding	multiple coagulation factor deficiency 2 [Source:HGNC Symbol;Acc:HGNC:18451]	-
ENSG00000104613	531.491	697.023	670.788	2342.87	2390.91	2401.76	633.1	2378.51	-1.90858	2.09481e-60	5.59016e-59	INTS10	8	19817140	19852083	+	6869	protein_coding	integrator complex subunit 10 [Source:HGNC Symbol;Acc:HGNC:25548]	-
ENSG00000101162	11.9705	7.7771	9.60228	483.861	514.245	374.059	9.7833	457.388	-5.56478	2.19519e-60	5.85145e-59	TUBB1	20	59019254	59026654	+	3496	protein_coding	tubulin beta 1 class VI [Source:HGNC Symbol;Acc:HGNC:16257]	-
ENSG00000095261	7.18231	0.972138	1.37175	1197.86	1161.23	1146.94	3.1754	1168.67	-8.56391	2.86921e-60	7.63957e-59	PSMD5	9	120815496	120842984	-	4432	protein_coding	proteasome 26S subunit, non-ATPase 5 [Source:HGNC Symbol;Acc:HGNC:9563]	-
ENSG00000223768	1560.96	1780.96	1421.14	400.914	410.728	425.348	1587.68	412.33	1.94673	3.21628e-60	8.55408e-59	LINC00205	21	45288050	45297806	+	7619	bidirectional_promoter_lncRNA	long intergenic non-protein coding RNA 205 [Source:HGNC Symbol;Acc:HGNC:16420]	-
ENSG00000186184	910.956	992.553	1046.65	2876.33	2927.69	2788.2	983.386	2864.07	-1.5429	3.36899e-60	8.95022e-59	POLR1D	13	27620742	27744237	+	11210	protein_coding	RNA polymerase I and III subunit D [Source:HGNC Symbol;Acc:HGNC:20422]	-
ENSG00000162676	1565.74	1682.77	1517.16	4726.39	4597.32	4226.95	1588.56	4516.89	-1.50668	3.57787e-60	9.49452e-59	GFI1	1	92474762	92486876	-	3301	protein_coding	growth factor independent 1 transcriptional repressor [Source:HGNC Symbol;Acc:HGNC:4237]	zf-C2H2
ENSG00000176490	13.1676	2.91641	2.74351	535.094	566.003	496.976	6.27583	532.691	-6.42879	3.97994e-60	1.05497e-58	DIRAS1	19	2714567	2721418	-	3485	protein_coding	DIRAS family GTPase 1 [Source:HGNC Symbol;Acc:HGNC:19127]	-
ENSG00000151692	824.769	672.719	631.007	2885.28	3036.22	3692.84	709.498	3204.78	-2.17488	4.11781e-60	1.0903e-58	RNF144A	2	6917392	7068286	+	6473	protein_coding	ring finger protein 144A [Source:HGNC Symbol;Acc:HGNC:20457]	-
ENSG00000103111	1068.97	1081.02	876.551	3439.08	3434.42	3221.5	1008.85	3365	-1.7358	4.24804e-60	1.12353e-58	MON1B	16	77190835	77202405	+	6942	protein_coding	MON1 homolog B, secretory trafficking associated [Source:HGNC Symbol;Acc:HGNC:25020]	-
ENSG00000167460	12306.9	9863.31	11809.4	36411.6	36875.4	33705.1	11326.5	35664	-1.65498	4.65811e-60	1.23062e-58	TPM4	19	16067021	16103005	+	8632	protein_coding	tropomyosin 4 [Source:HGNC Symbol;Acc:HGNC:12013]	-
ENSG00000153551	481.215	558.007	559.676	1785.81	1783.16	1717.31	532.966	1762.1	-1.72497	6.70936e-60	1.77057e-58	CMTM7	3	32391671	32483067	+	3751	protein_coding	CKLF like MARVEL transmembrane domain containing 7 [Source:HGNC Symbol;Acc:HGNC:19178]	-
ENSG00000100316	29339.7	28988.2	34646.4	87543.1	86622.7	89699.8	30991.4	87955.2	-1.50499	6.7947e-60	1.7911e-58	RPL3	22	39312882	39320389	-	4787	protein_coding	ribosomal protein L3 [Source:HGNC Symbol;Acc:HGNC:10332]	-
ENSG00000103326	1037.84	1041.16	1034.3	2834.86	2703.96	2925.26	1037.77	2821.36	-1.44275	8.66108e-60	2.28056e-58	CAPN15	16	527717	554636	+	7987	protein_coding	calpain 15 [Source:HGNC Symbol;Acc:HGNC:11182]	Others
ENSG00000154917	8.37936	14.5821	8.23052	404.167	393.197	528.811	10.3973	442.058	-5.3648	1.20246e-59	3.1627e-58	RAB6B	3	133824239	133895836	-	6005	protein_coding	RAB6B, member RAS oncogene family [Source:HGNC Symbol;Acc:HGNC:14902]	-
ENSG00000213654	1078.54	1011.02	1299.05	4027.03	3845.99	3776.84	1129.54	3883.29	-1.78392	1.30497e-59	3.42854e-58	GPSM3	6	32190766	32195523	-	1854	protein_coding	G protein signaling modulator 3 [Source:HGNC Symbol;Acc:HGNC:13945]	-
ENSG00000120686	665.561	723.271	669.416	2160.71	2192.22	1991.44	686.082	2114.79	-1.62268	1.3078e-59	3.43219e-58	UFM1	13	38349849	38363619	+	4382	protein_coding	ubiquitin fold modifier 1 [Source:HGNC Symbol;Acc:HGNC:20597]	-
ENSG00000198909	465.653	497.735	406.039	1683.35	1676.31	1562.56	456.476	1640.74	-1.84179	1.5217e-59	3.98913e-58	MAP3K3	17	63622415	63696303	+	6107	protein_coding	mitogen-activated protein kinase kinase kinase 3 [Source:HGNC Symbol;Acc:HGNC:6855]	-
ENSG00000213699	417.771	400.521	382.719	1301.14	1376.61	1427.26	400.337	1368.34	-1.77207	1.71309e-59	4.48592e-58	SLC35F6	2	26764284	26781231	+	3902	protein_coding	solute carrier family 35 member F6 [Source:HGNC Symbol;Acc:HGNC:26055]	-
ENSG00000100154	2027.81	1774.15	1378.61	324.472	328.082	352.836	1726.86	335.13	2.36645	1.72937e-59	4.52356e-58	TTC28	22	27978014	28679865	-	12645	protein_coding	tetratricopeptide repeat domain 28 [Source:HGNC Symbol;Acc:HGNC:29179]	-
ENSG00000164161	330.386	496.762	381.348	26.0228	29.2185	23.8761	402.832	26.3725	3.93439	1.79959e-59	4.70208e-58	HHIP	4	144646021	144745271	+	12074	protein_coding	hedgehog interacting protein [Source:HGNC Symbol;Acc:HGNC:14866]	-
ENSG00000170832	827.163	709.661	681.762	2570.56	2556.2	2346.93	739.528	2491.23	-1.75199	1.82293e-59	4.75782e-58	USP32	17	60179094	60422470	-	7755	protein_coding	ubiquitin specific peptidase 32 [Source:HGNC Symbol;Acc:HGNC:19143]	-
ENSG00000177380	1146.78	1029.49	1200.28	245.59	222.06	169.786	1125.52	212.479	2.40253	1.85762e-59	4.84306e-58	PPFIA3	19	49119389	49151026	+	6451	protein_coding	PTPRF interacting protein alpha 3 [Source:HGNC Symbol;Acc:HGNC:9247]	-
ENSG00000164615	623.664	757.295	750.349	2625.05	2665.56	2332.78	710.436	2541.13	-1.83841	1.91298e-59	4.98193e-58	CAMLG	5	134738501	134752160	+	2221	protein_coding	calcium modulating ligand [Source:HGNC Symbol;Acc:HGNC:1471]	-
ENSG00000234465	497.974	566.756	633.75	88.6402	90.9947	78.7027	566.16	86.1125	2.71473	2.07287e-59	5.3924e-58	PINLYP	19	43576800	43583964	+	3570	protein_coding	phospholipase A2 inhibitor and LY6/PLAUR domain containing [Source:HGNC Symbol;Acc:HGNC:44206]	-
ENSG00000116663	75.4143	108.879	104.253	613.975	625.275	688.869	96.1823	642.707	-2.73654	3.21359e-59	8.35077e-58	FBXO6	1	11664124	11674354	+	1811	protein_coding	F-box protein 6 [Source:HGNC Symbol;Acc:HGNC:13585]	-
ENSG00000130052	2.3941	3.88855	4.11526	934.381	929.982	885.184	3.46597	916.516	-8.04501	4.6093e-59	1.19646e-57	STARD8	X	68647666	68725842	+	5558	protein_coding	StAR related lipid transfer domain containing 8 [Source:HGNC Symbol;Acc:HGNC:19161]	-
ENSG00000104731	3220.07	3470.53	3253.8	1124.67	1210.48	1248.63	3314.8	1194.59	1.47298	4.61761e-59	1.19731e-57	KLHDC4	16	87696485	87765992	-	11177	protein_coding	kelch domain containing 4 [Source:HGNC Symbol;Acc:HGNC:25272]	-
ENSG00000055130	1046.22	910.893	935.536	2871.45	2741.53	2883.7	964.217	2832.23	-1.55503	5.08625e-59	1.31738e-57	CUL1	7	148697914	148801036	+	3548	protein_coding	cullin 1 [Source:HGNC Symbol;Acc:HGNC:2551]	-
ENSG00000231500	8803.12	12112.8	12004.2	42841.7	43276.7	41137.6	10973.4	42418.7	-1.95066	5.53279e-59	1.43148e-57	RPS18	6	33272010	33276510	+	1898	protein_coding	ribosomal protein S18 [Source:HGNC Symbol;Acc:HGNC:10401]	-
ENSG00000239697	4.78821	7.7771	12.3458	465.971	487.531	388.208	8.3037	447.236	-5.78371	7.62409e-59	1.97041e-57	TNFSF12	17	7548891	7557890	+	1879	protein_coding	TNF superfamily member 12 [Source:HGNC Symbol;Acc:HGNC:11927]	-
ENSG00000140682	1406.54	862.286	1348.43	157.763	129.396	106.116	1205.75	131.092	3.19832	7.66497e-59	1.97883e-57	TGFB1I1	16	31471585	31477960	+	5403	protein_coding	transforming growth factor beta 1 induced transcript 1 [Source:HGNC Symbol;Acc:HGNC:11767]	-
ENSG00000166579	374.677	366.496	377.232	1223.88	1259.73	1215.91	372.802	1233.18	-1.72674	8.00109e-59	2.06336e-57	NDEL1	17	8413131	8490411	+	7955	protein_coding	nudE neurodevelopment protein 1 like 1 [Source:HGNC Symbol;Acc:HGNC:17620]	-
ENSG00000089248	2087.66	2075.51	2471.9	6427.63	6478.15	6376.68	2211.69	6427.49	-1.54022	9.47374e-59	2.44049e-57	ERP29	12	112013316	112023451	+	3083	protein_coding	endoplasmic reticulum protein 29 [Source:HGNC Symbol;Acc:HGNC:13799]	-
ENSG00000140368	4.78821	2.91641	4.11526	808.333	886.572	726.01	3.93996	806.972	-7.7078	1.09326e-58	2.81324e-57	PSTPIP1	15	76993359	77037332	+	4468	protein_coding	proline-serine-threonine phosphatase interacting protein 1 [Source:HGNC Symbol;Acc:HGNC:9580]	-
ENSG00000134901	2286.37	2634.49	2358.04	780.684	822.291	756.96	2426.3	786.645	1.62553	1.41956e-58	3.64897e-57	KDELC1	13	102784281	102799007	-	2367	protein_coding	KDEL motif containing 1 [Source:HGNC Symbol;Acc:HGNC:19350]	-
ENSG00000142552	92.173	69.9939	85.0487	565.183	560.16	519.084	82.4052	548.142	-2.74298	1.44998e-58	3.72313e-57	RCN3	19	49527618	49546962	+	2093	protein_coding	reticulocalbin 3 [Source:HGNC Symbol;Acc:HGNC:21145]	-
ENSG00000170689	802.025	521.066	780.528	4.06606	1.66963	2.6529	701.206	2.7962	7.96152	1.52999e-58	3.92433e-57	HOXB9	17	48621159	48626356	-	2581	protein_coding	homeobox B9 [Source:HGNC Symbol;Acc:HGNC:5120]	Homeobox
ENSG00000099625	494.382	497.735	543.214	85.3873	85.151	93.7358	511.777	88.0913	2.5383	1.64704e-58	4.22e-57	CBARP	19	1228287	1238027	-	4591	protein_coding	CACN subunit beta associated regulatory protein [Source:HGNC Symbol;Acc:HGNC:28617]	-
ENSG00000154359	288.489	305.251	292.184	1222.26	1141.19	1051.43	295.308	1138.29	-1.94553	1.79689e-58	4.59899e-57	LONRF1	8	12721894	12756073	-	5685	protein_coding	LON peptidase N-terminal domain and ring finger 1 [Source:HGNC Symbol;Acc:HGNC:26302]	-
ENSG00000141682	1446.04	1621.53	1493.84	363.506	368.988	268.827	1520.47	333.774	2.18687	2.05935e-58	5.26506e-57	PMAIP1	18	59899948	59904306	+	2235	protein_coding	phorbol-12-myristate-13-acetate-induced protein 1 [Source:HGNC Symbol;Acc:HGNC:9108]	-
ENSG00000047249	503.959	520.094	534.984	1617.48	1708.86	1560.79	519.679	1629.04	-1.64894	2.08335e-58	5.32072e-57	ATP6V1H	8	53715557	53843558	-	5090	protein_coding	ATPase H+ transporting V1 subunit H [Source:HGNC Symbol;Acc:HGNC:18303]	-
ENSG00000169855	10.7735	9.72138	6.85877	378.144	384.849	433.307	9.11787	398.767	-5.43124	2.22503e-58	5.67644e-57	ROBO1	3	78597240	79767815	-	10875	protein_coding	roundabout guidance receptor 1 [Source:HGNC Symbol;Acc:HGNC:10249]	-
ENSG00000183150	337.569	352.886	352.541	38.221	37.5666	32.7191	347.665	36.1689	3.26298	2.2613e-58	5.76279e-57	GPR19	12	12660891	12696207	-	2623	protein_coding	G protein-coupled receptor 19 [Source:HGNC Symbol;Acc:HGNC:4473]	-
ENSG00000108773	2623.94	2810.45	2925.95	892.094	913.286	1006.33	2786.78	937.238	1.57228	2.3724e-58	6.03945e-57	KAT2A	17	42113108	42121358	-	3769	protein_coding	lysine acetyltransferase 2A [Source:HGNC Symbol;Acc:HGNC:4201]	-
ENSG00000166557	1987.11	2107.6	2172.86	5237.09	5170	5159	2089.19	5188.7	-1.31266	2.4372e-58	6.19779e-57	TMED3	15	79311062	79427432	+	19470	protein_coding	transmembrane p24 trafficking protein 3 [Source:HGNC Symbol;Acc:HGNC:28889]	-
ENSG00000179889	1461.6	1310.44	1345.69	3726.95	3588.86	3691.07	1372.58	3668.96	-1.4189	3.40056e-58	8.63836e-57	PDXDC1	16	14974591	15139339	+	9410	protein_coding	pyridoxal dependent decarboxylase domain containing 1 [Source:HGNC Symbol;Acc:HGNC:28995]	-
ENSG00000102984	441.712	398.577	474.627	53.672	59.2718	41.5621	438.305	51.502	3.08441	4.17765e-58	1.06011e-56	ZNF821	16	71859680	71895336	-	3402	protein_coding	zinc finger protein 821 [Source:HGNC Symbol;Acc:HGNC:28043]	-
ENSG00000204264	1246.13	1141.29	1377.24	3735.09	3665.67	3675.15	1254.89	3691.97	-1.55885	4.62385e-58	1.17208e-56	PSMB8	6	32840717	32844703	-	2997	protein_coding	proteasome subunit beta 8 [Source:HGNC Symbol;Acc:HGNC:9545]	-
ENSG00000141101	344.751	368.44	419.757	1333.67	1379.11	1478.55	377.649	1397.11	-1.88993	5.17905e-58	1.31142e-56	NOB1	16	69741867	69754940	-	2119	protein_coding	NIN1 (RPN12) binding protein 1 homolog [Source:HGNC Symbol;Acc:HGNC:29540]	-
ENSG00000235162	1671.08	1540.84	1747.61	521.269	510.071	538.538	1653.18	523.293	1.65871	6.03387e-58	1.52625e-56	C12orf75	12	105235290	105396097	+	2693	protein_coding	chromosome 12 open reading frame 75 [Source:HGNC Symbol;Acc:HGNC:35164]	-
ENSG00000003400	415.377	369.412	421.128	1473.54	1402.49	1331.76	401.973	1402.59	-1.80622	7.13383e-58	1.80256e-56	CASP10	2	201182881	201229406	+	7598	protein_coding	caspase 10 [Source:HGNC Symbol;Acc:HGNC:1500]	-
ENSG00000149269	858.286	961.444	1045.28	2953.59	2870.92	2911.11	955.002	2911.88	-1.60932	7.49835e-58	1.89266e-56	PAK1	11	77321707	77474635	-	6299	protein_coding	p21 (RAC1) activated kinase 1 [Source:HGNC Symbol;Acc:HGNC:8590]	-
ENSG00000162976	130.479	141.932	133.06	634.306	681.208	670.299	135.157	661.938	-2.28914	7.6115e-58	1.91918e-56	PQLC3	2	11155198	11178874	+	2275	protein_coding	PQ loop repeat containing 3 [Source:HGNC Symbol;Acc:HGNC:28503]	-
ENSG00000173599	1181.49	1203.51	1271.62	312.274	317.229	369.637	1218.87	333.047	1.87222	9.35791e-58	2.35702e-56	PC	11	66848233	66958376	-	5927	protein_coding	pyruvate carboxylase [Source:HGNC Symbol;Acc:HGNC:8636]	-
ENSG00000185862	320.81	158.458	264.748	2081.01	2222.27	1833.15	248.006	2045.48	-3.05058	1.12355e-57	2.82534e-56	EVI2B	17	31303766	31314112	-	2072	protein_coding	ecotropic viral integration site 2B [Source:HGNC Symbol;Acc:HGNC:3500]	-
ENSG00000092067	4.78821	0	2.74351	1998.88	2001.05	1590.85	2.51057	1863.59	-9.65048	1.1241e-57	2.82534e-56	CEBPE	14	23117304	23119616	-	1554	protein_coding	CCAAT enhancer binding protein epsilon [Source:HGNC Symbol;Acc:HGNC:1836]	C/EBP
ENSG00000124532	314.825	264.422	271.607	1100.28	1100.28	1054.97	283.618	1085.18	-1.93726	1.14575e-57	2.87671e-56	MRS2	6	24402908	24426194	+	5133	protein_coding	MRS2, magnesium transporter [Source:HGNC Symbol;Acc:HGNC:13785]	-
ENSG00000134905	3718.04	4049.93	4417.05	1384.09	1356.57	1438.76	4061.67	1393.14	1.54354	1.14853e-57	2.88065e-56	CARS2	13	110641412	110713603	-	10460	protein_coding	cysteinyl-tRNA synthetase 2, mitochondrial [Source:HGNC Symbol;Acc:HGNC:25695]	-
ENSG00000130584	1543	1056.71	1288.08	256.162	231.243	219.306	1295.93	235.571	2.4582	1.28575e-57	3.22143e-56	ZBTB46	20	63743666	63831244	-	6084	protein_coding	zinc finger and BTB domain containing 46 [Source:HGNC Symbol;Acc:HGNC:16094]	-
ENSG00000237550	3476.24	3814.67	4600.86	15403.9	15219.5	13111.5	3963.92	14578.3	-1.87928	1.36035e-57	3.40474e-56	RPL9P9	15	82372196	82372912	-	717	transcribed_processed_pseudogene	ribosomal protein L9 pseudogene 9 [Source:HGNC Symbol;Acc:HGNC:17251]	-
ENSG00000007264	612.89	543.425	761.323	2519.33	2501.94	2630.79	639.213	2550.69	-2.00069	1.51965e-57	3.79944e-56	MATK	19	3777970	3802129	-	4141	protein_coding	megakaryocyte-associated tyrosine kinase [Source:HGNC Symbol;Acc:HGNC:6906]	-
ENSG00000152689	50.2762	30.1363	58.9854	540.786	608.579	466.91	46.466	538.758	-3.5642	1.52702e-57	3.81385e-56	RASGRP3	2	33436324	33564750	+	11118	protein_coding	RAS guanyl releasing protein 3 [Source:HGNC Symbol;Acc:HGNC:14545]	-
ENSG00000266714	442.909	458.849	382.719	2626.68	2541.17	1792.48	428.159	2320.11	-2.436	1.54843e-57	3.86329e-56	MYO15B	17	75588058	75626501	+	12761	protein_coding	myosin XVB [Source:HGNC Symbol;Acc:HGNC:14083]	-
ENSG00000273812	508.747	474.403	499.318	78.0684	80.1421	57.4795	494.156	71.8967	2.7774	1.56912e-57	3.91079e-56	BX640514.2	20	62596732	62603115	-	625	lincRNA	novel transcript	-
ENSG00000104765	1236.55	1096.57	1290.82	3885.53	4076.39	3510.67	1207.98	3824.2	-1.66423	1.63299e-57	4.06573e-56	BNIP3L	8	26382898	26505636	+	4307	protein_coding	BCL2 interacting protein 3 like [Source:HGNC Symbol;Acc:HGNC:1085]	-
ENSG00000136378	33.5174	22.3592	20.5763	377.331	361.474	366.1	25.4843	368.302	-3.85369	1.68479e-57	4.19031e-56	ADAMTS7	15	78759203	78811431	-	7730	protein_coding	ADAM metallopeptidase with thrombospondin type 1 motif 7 [Source:HGNC Symbol;Acc:HGNC:223]	-
ENSG00000164941	529.097	497.735	465.025	1562.18	1592.82	1543.1	497.285	1566.04	-1.65377	1.77486e-57	4.4097e-56	INTS8	8	94813311	94881746	+	7866	protein_coding	integrator complex subunit 8 [Source:HGNC Symbol;Acc:HGNC:26048]	-
ENSG00000108798	15.5617	12.6378	12.3458	333.417	354.796	400.588	13.5151	362.934	-4.74785	2.07525e-57	5.15065e-56	ABI3	17	49210227	49223225	+	2456	protein_coding	ABI family member 3 [Source:HGNC Symbol;Acc:HGNC:29859]	-
ENSG00000105835	1195.85	1314.33	1167.36	3449.65	3546.29	3282.52	1225.85	3426.15	-1.48139	2.441e-57	6.05211e-56	NAMPT	7	106248285	106286326	-	9049	protein_coding	nicotinamide phosphoribosyltransferase [Source:HGNC Symbol;Acc:HGNC:30092]	-
ENSG00000168528	32.3204	32.0806	64.4724	613.162	510.906	498.745	42.9578	540.938	-3.68626	2.505e-57	6.20431e-56	SERINC2	1	31409565	31434680	+	3549	protein_coding	serine incorporator 2 [Source:HGNC Symbol;Acc:HGNC:23231]	-
ENSG00000120833	573.388	649.388	679.018	2448.58	2531.99	2066.61	633.931	2349.06	-1.89028	2.7365e-57	6.77063e-56	SOCS2	12	93569814	93583487	+	6776	protein_coding	suppressor of cytokine signaling 2 [Source:HGNC Symbol;Acc:HGNC:19382]	-
ENSG00000165028	550.644	538.564	613.174	97.5855	66.7851	65.4382	567.461	76.6029	2.88499	3.00815e-57	7.435e-56	NIPSNAP3B	9	104764157	104777457	+	2178	protein_coding	nipsnap homolog 3B [Source:HGNC Symbol;Acc:HGNC:23641]	-
ENSG00000163453	1673.48	1408.63	1711.95	5082.58	4674.12	5001.6	1598.02	4919.43	-1.62373	3.18701e-57	7.8689e-56	IGFBP7	4	57030773	57110385	-	1930	protein_coding	insulin like growth factor binding protein 7 [Source:HGNC Symbol;Acc:HGNC:5476]	-
ENSG00000172260	59.8526	61.2447	49.3831	509.884	466.661	428.885	56.8268	468.477	-3.03435	3.41284e-57	8.41775e-56	NEGR1	1	71395940	72282734	-	13406	protein_coding	neuronal growth regulator 1 [Source:HGNC Symbol;Acc:HGNC:17302]	-
ENSG00000168394	854.695	892.423	840.885	2452.65	2410.11	2292.99	862.668	2385.25	-1.46632	3.42792e-57	8.44618e-56	TAP1	6	32845209	32853978	-	4805	protein_coding	transporter 1, ATP binding cassette subfamily B member [Source:HGNC Symbol;Acc:HGNC:43]	-
ENSG00000102760	15.5617	9.72138	6.85877	426.123	344.778	387.323	10.7139	386.075	-5.16117	3.72012e-57	9.15666e-56	RGCC	13	41457559	41470882	+	1032	protein_coding	regulator of cell cycle [Source:HGNC Symbol;Acc:HGNC:20369]	-
ENSG00000101187	2148.71	1962.75	2186.58	561.93	531.776	667.646	2099.34	587.117	1.8383	4.21207e-57	1.03568e-55	SLCO4A1	20	62642445	62685785	+	4051	protein_coding	solute carrier organic anion transporter family member 4A1 [Source:HGNC Symbol;Acc:HGNC:10953]	-
ENSG00000147471	745.763	820.484	845	2297.33	2277.37	2370.81	803.749	2315.17	-1.52657	4.5107e-57	1.10796e-55	PLPBP	8	37762593	37779767	+	3428	protein_coding	pyridoxal phosphate binding protein [Source:HGNC Symbol;Acc:HGNC:9457]	-
ENSG00000100368	187.937	42.7741	123.458	36207.5	34345.9	31950.6	118.056	34168	-8.18022	4.89961e-57	1.20225e-55	CSF2RB	22	36913628	36940449	+	5000	protein_coding	colony stimulating factor 2 receptor beta common subunit [Source:HGNC Symbol;Acc:HGNC:2436]	-
ENSG00000224470	6108.56	6197.38	4459.57	1281.62	1334.03	1423.72	5588.5	1346.46	2.05384	4.96199e-57	1.2163e-55	ATXN1L	16	71845991	71885268	+	8542	protein_coding	ataxin 1 like [Source:HGNC Symbol;Acc:HGNC:33279]	-
ENSG00000100427	4069.98	3208.06	4087.83	12462.5	12144.9	13409.5	3788.62	12672.3	-1.74262	5.30465e-57	1.29896e-55	MLC1	22	50059391	50085902	-	4297	protein_coding	megalencephalic leukoencephalopathy with subcortical cysts 1 [Source:HGNC Symbol;Acc:HGNC:17082]	-
ENSG00000154518	1865.01	1860.67	2031.57	4808.53	5036.43	5260.7	1919.08	5035.22	-1.39232	5.67853e-57	1.38908e-55	ATP5MC3	2	175176258	175184607	-	6780	protein_coding	ATP synthase membrane subunit c locus 3 [Source:HGNC Symbol;Acc:HGNC:843]	-
ENSG00000159388	312.431	340.248	355.284	1408.48	1487.64	1200.88	335.988	1365.67	-2.02407	5.86394e-57	1.43296e-55	BTG2	1	203305491	203309602	+	2757	protein_coding	BTG anti-proliferation factor 2 [Source:HGNC Symbol;Acc:HGNC:1131]	-
ENSG00000137970	409.392	453.988	554.188	1791.51	1804.03	1821.66	472.523	1805.73	-1.93743	7.72512e-57	1.88583e-55	RPL7P9	1	96678874	96679620	-	747	processed_pseudogene	ribosomal protein L7 pseudogene 9 [Source:HGNC Symbol;Acc:HGNC:37028]	-
ENSG00000138395	15.5617	4.86069	13.7175	515.577	501.723	351.067	11.38	456.122	-5.38358	7.93804e-57	1.93582e-55	CDK15	2	201790461	201895550	+	6141	protein_coding	cyclin dependent kinase 15 [Source:HGNC Symbol;Acc:HGNC:14434]	-
ENSG00000091490	2.3941	0.972138	2.74351	2547.79	2674.74	2439.78	2.03658	2554.11	-10.3703	8.7062e-57	2.12098e-55	SEL1L3	4	25747427	25863760	-	7489	protein_coding	SEL1L family member 3 [Source:HGNC Symbol;Acc:HGNC:29108]	-
ENSG00000051128	47.8821	66.1054	71.3312	472.476	470	505.819	61.7729	482.765	-2.96775	1.02972e-56	2.50601e-55	HOMER3	19	18929201	18941261	-	3422	protein_coding	homer scaffold protein 3 [Source:HGNC Symbol;Acc:HGNC:17514]	-
ENSG00000253293	1727.35	2106.62	1947.89	561.117	585.204	524.39	1927.29	556.903	1.79135	1.08507e-56	2.63801e-55	HOXA10	7	27170591	27180261	-	3707	protein_coding	homeobox A10 [Source:HGNC Symbol;Acc:HGNC:5100]	Homeobox
ENSG00000106948	2447.97	2319.52	2440.35	6051.11	5741.01	5705.5	2402.61	5832.54	-1.27999	1.12992e-56	2.74423e-55	AKNA	9	114334156	114394405	-	10601	protein_coding	AT-hook transcription factor [Source:HGNC Symbol;Acc:HGNC:24108]	-
ENSG00000132669	65.8378	53.4676	52.1266	513.95	495.044	423.58	57.144	477.525	-3.06378	1.18065e-56	2.86453e-55	RIN2	20	19757606	20002459	+	8273	protein_coding	Ras and Rab interactor 2 [Source:HGNC Symbol;Acc:HGNC:18750]	-
ENSG00000134504	958.838	1055.74	950.625	252.096	229.574	272.364	988.402	251.345	1.97712	1.23916e-56	3.00341e-55	KCTD1	18	26454910	26657401	-	8882	protein_coding	potassium channel tetramerization domain containing 1 [Source:HGNC Symbol;Acc:HGNC:18249]	-
ENSG00000139641	5603.4	4533.08	5235.98	15513.7	14893.9	16963.5	5124.15	15790.4	-1.62401	1.25845e-56	3.04707e-55	ESYT1	12	56118250	56144671	+	5493	protein_coding	extended synaptotagmin 1 [Source:HGNC Symbol;Acc:HGNC:29534]	-
ENSG00000087903	1504.69	1288.08	1519.9	393.595	416.572	415.621	1437.56	408.596	1.81379	1.44082e-56	3.48508e-55	RFX2	19	5993164	6199572	-	9094	protein_coding	regulatory factor X2 [Source:HGNC Symbol;Acc:HGNC:9983]	RFX
ENSG00000138172	246.593	200.26	203.02	1029.53	1028.49	892.258	216.624	983.425	-2.18392	1.88321e-56	4.55052e-55	CALHM2	10	103446786	103452402	-	3108	protein_coding	calcium homeostasis modulator family member 2 [Source:HGNC Symbol;Acc:HGNC:23493]	-
ENSG00000040531	329.189	302.335	337.451	1245.03	1198.79	1099.18	322.992	1181	-1.87356	2.0177e-56	4.87054e-55	CTNS	17	3636468	3661542	+	3398	protein_coding	cystinosin, lysosomal cystine transporter [Source:HGNC Symbol;Acc:HGNC:2518]	-
ENSG00000155893	609.299	728.131	611.802	126.861	112.7	129.108	649.744	122.89	2.40484	2.25438e-56	5.43635e-55	PXYLP1	3	141228726	141367753	+	13325	protein_coding	2-phosphoxylose phosphatase 1 [Source:HGNC Symbol;Acc:HGNC:26303]	-
ENSG00000213888	993.553	951.723	724.286	150.444	140.249	104.347	889.854	131.68	2.75588	2.67385e-56	6.44135e-55	LINC01521	22	31346777	31348719	+	1943	lincRNA	long intergenic non-protein coding RNA 1521 [Source:HGNC Symbol;Acc:HGNC:26029]	-
ENSG00000275793	505.156	424.824	434.846	51.2324	55.0977	69.8597	454.942	58.7299	2.95627	2.69523e-56	6.48629e-55	RIMBP3	22	18605815	18611919	-	6105	protein_coding	RIMS binding protein 3 [Source:HGNC Symbol;Acc:HGNC:29344]	-
ENSG00000153310	1252.12	1200.59	1432.11	3931.88	3957.85	3654.81	1294.94	3848.18	-1.57308	2.70216e-56	6.49639e-55	FAM49B	8	129839593	130017129	-	9132	protein_coding	family with sequence similarity 49 member B [Source:HGNC Symbol;Acc:HGNC:25216]	-
ENSG00000186868	341.16	462.738	305.901	6.5057	5.84369	4.4215	369.933	5.5903	6.04518	2.72357e-56	6.54125e-55	MAPT	17	45894382	46028334	+	14920	protein_coding	microtubule associated protein tau [Source:HGNC Symbol;Acc:HGNC:6893]	-
ENSG00000158869	586.555	390.799	572.021	2844.62	2742.36	2361.96	516.459	2649.65	-2.36322	2.74094e-56	6.57632e-55	FCER1G	1	161215234	161220699	+	964	protein_coding	Fc fragment of IgE receptor Ig [Source:HGNC Symbol;Acc:HGNC:3611]	-
ENSG00000249437	5.98526	9.72138	9.60228	395.221	399.876	360.794	8.4363	385.297	-5.50662	2.9309e-56	7.02499e-55	NAIP	5	70968483	71025114	-	9513	protein_coding	NLR family apoptosis inhibitory protein [Source:HGNC Symbol;Acc:HGNC:7634]	-
ENSG00000088325	14739.3	14042.5	15273.1	5234.65	5221.76	6001.74	14685	5486.05	1.42049	3.21236e-56	7.69187e-55	TPX2	20	31739271	31801805	+	3605	protein_coding	TPX2, microtubule nucleation factor [Source:HGNC Symbol;Acc:HGNC:1249]	-
ENSG00000138073	1088.12	1177.26	1170.11	3008.89	2940.21	2997.78	1145.16	2982.29	-1.38067	3.44045e-56	8.22975e-55	PREB	2	27130756	27134675	-	3221	protein_coding	prolactin regulatory element binding [Source:HGNC Symbol;Acc:HGNC:9356]	Others
ENSG00000089639	902.577	690.218	909.473	3337.42	3027.87	3043.76	834.089	3136.35	-1.91371	4.03782e-56	9.64898e-55	GMIP	19	19629476	19643667	-	3740	protein_coding	GEM interacting protein [Source:HGNC Symbol;Acc:HGNC:24852]	-
ENSG00000101417	1412.52	1419.32	1497.96	474.916	425.755	403.241	1443.27	434.637	1.73036	4.12994e-56	9.8592e-55	PXMP4	20	33702754	33720319	-	5723	protein_coding	peroxisomal membrane protein 4 [Source:HGNC Symbol;Acc:HGNC:15920]	-
ENSG00000131778	1222.19	1210.31	1238.69	3078.82	2999.48	3075.59	1223.73	3051.3	-1.31847	6.18572e-56	1.4752e-54	CHD1L	1	147242641	147295766	+	3376	protein_coding	chromodomain helicase DNA binding protein 1 like [Source:HGNC Symbol;Acc:HGNC:1916]	-
ENSG00000158019	197.514	180.818	234.57	913.238	864.867	961.234	204.3	913.113	-2.16759	6.98909e-56	1.66513e-54	BABAM2	2	27889941	28338901	+	3392	protein_coding	BRISC and BRCA1 A complex member 2 [Source:HGNC Symbol;Acc:HGNC:1106]	-
ENSG00000147526	1493.92	1151.01	951.997	5413.56	5396.23	5737.34	1198.98	5515.71	-2.201	7.63104e-56	1.81625e-54	TACC1	8	38728186	38853028	+	12609	protein_coding	transforming acidic coiled-coil containing protein 1 [Source:HGNC Symbol;Acc:HGNC:11522]	-
ENSG00000128228	702.669	684.385	865.577	2507.95	2541.17	2732.49	750.877	2593.87	-1.79138	7.94606e-56	1.88933e-54	SDF2L1	22	21642261	21644298	+	1099	protein_coding	stromal cell derived factor 2 like 1 [Source:HGNC Symbol;Acc:HGNC:10676]	-
ENSG00000154319	422.559	448.156	374.489	2.43964	5.00888	3.5372	415.068	3.66191	6.82958	8.09739e-56	1.92284e-54	FAM167A	8	11421463	11475908	-	5076	protein_coding	family with sequence similarity 167 member A [Source:HGNC Symbol;Acc:HGNC:15549]	-
ENSG00000111885	1.19705	1.94428	0	11388.2	11162.3	10090.7	1.04711	10880.4	-13.2	8.10315e-56	1.92284e-54	MAN1A1	6	119177209	119349761	-	5014	protein_coding	mannosidase alpha class 1A member 1 [Source:HGNC Symbol;Acc:HGNC:6821]	-
ENSG00000179743	708.655	832.15	887.525	161.016	180.32	148.562	809.443	163.299	2.30827	8.445e-56	2.00196e-54	FLJ37453	1	15834474	15848147	-	2473	antisense	uncharacterized LOC729614 [Source:NCBI gene;Acc:729614]	-
ENSG00000067141	5149.72	2837.67	3321.02	59.3645	55.9325	95.5044	3769.47	70.2671	5.74673	1.08916e-55	2.57937e-54	NEO1	15	73051710	73305206	+	8117	protein_coding	neogenin 1 [Source:HGNC Symbol;Acc:HGNC:7754]	-
ENSG00000126231	371.086	272.199	333.336	10.5718	6.67851	3.5372	325.54	6.92916	5.53573	1.13082e-55	2.67536e-54	PROZ	13	113158654	113172383	+	1666	protein_coding	protein Z, vitamin K dependent plasma glycoprotein [Source:HGNC Symbol;Acc:HGNC:9460]	-
ENSG00000198585	313.628	389.827	393.693	1431.25	1404.99	1314.95	365.716	1383.73	-1.91959	1.54637e-55	3.65488e-54	NUDT16	3	131381671	131388830	+	7029	protein_coding	nudix hydrolase 16 [Source:HGNC Symbol;Acc:HGNC:26442]	-
ENSG00000204577	7.18231	24.3034	12.3458	524.522	462.487	357.257	14.6105	448.089	-4.88426	1.58346e-55	3.73883e-54	LILRB3	19	54216278	54223506	-	3736	protein_coding	leukocyte immunoglobulin like receptor B3 [Source:HGNC Symbol;Acc:HGNC:6607]	-
ENSG00000257167	1273.66	1285.17	1382.73	412.299	430.764	414.737	1313.85	419.266	1.64715	1.76046e-55	4.15261e-54	TMPO-AS1	12	98512973	98516422	-	3357	antisense	TMPO antisense RNA 1 [Source:HGNC Symbol;Acc:HGNC:44158]	-
ENSG00000196735	8.37936	7.7771	16.461	378.957	333.091	384.67	10.8725	365.573	-5.12409	1.8187e-55	4.28574e-54	HLA-DQA1	6	32628179	32647062	+	6927	protein_coding	major histocompatibility complex, class II, DQ alpha 1 [Source:HGNC Symbol;Acc:HGNC:4942]	-
ENSG00000111344	2.3941	1.94428	8.23052	657.076	685.382	689.754	4.18963	677.404	-7.45167	2.14844e-55	5.05776e-54	RASAL1	12	113098819	113136239	-	4813	protein_coding	RAS protein activator like 1 [Source:HGNC Symbol;Acc:HGNC:9873]	-
ENSG00000211829	10.7735	0.972138	10.974	469.224	485.861	391.745	7.57321	448.943	-5.99925	2.26993e-55	5.3385e-54	TRDC	14	22462932	22465787	+	720	TR_C_gene	T cell receptor delta constant [Source:HGNC Symbol;Acc:HGNC:12253]	-
ENSG00000175471	325.598	198.316	198.904	1642.69	1692.17	1421.95	240.939	1585.6	-2.71936	2.38752e-55	5.60948e-54	MCTP1	5	94703741	95284575	-	12089	protein_coding	multiple C2 and transmembrane domain containing 1 [Source:HGNC Symbol;Acc:HGNC:26183]	-
ENSG00000177406	681.122	688.274	738.003	165.082	171.137	147.678	702.467	161.299	2.12097	2.43847e-55	5.72355e-54	AC021054.1	12	630891	663706	+	3530	antisense	uncharacterized LOC100049716 [Source:NCBI gene;Acc:100049716]	-
ENSG00000144712	661.97	758.268	661.185	137.433	156.945	152.984	693.807	149.121	2.22026	3.25398e-55	7.63016e-54	CAND2	3	12796472	12871916	+	5587	protein_coding	cullin associated and neddylation dissociated 2 (putative) [Source:HGNC Symbol;Acc:HGNC:30689]	-
ENSG00000171695	401.012	393.716	491.088	52.0456	40.071	55.7109	428.605	49.2758	3.1198	3.26705e-55	7.65327e-54	LKAAEAR1	20	64083380	64084359	-	868	protein_coding	LKAAEAR motif containing 1 [Source:HGNC Symbol;Acc:HGNC:33718]	-
ENSG00000237036	562.614	590.088	680.39	100.025	116.874	119.38	611.031	112.093	2.44626	3.45598e-55	8.08787e-54	ZEB1-AS1	10	31206278	31320447	-	3831	antisense	ZEB1 antisense RNA 1 [Source:HGNC Symbol;Acc:HGNC:42354]	-
ENSG00000157470	332.78	353.858	301.786	33.3417	33.3925	32.7191	329.475	33.1511	3.31491	3.84295e-55	8.98464e-54	FAM81A	15	59372693	59523549	+	5578	protein_coding	family with sequence similarity 81 member A [Source:HGNC Symbol;Acc:HGNC:28379]	-
ENSG00000178607	758.931	660.082	644.724	2233.08	2169.68	2048.04	687.912	2150.27	-1.64422	3.96108e-55	9.25172e-54	ERN1	17	64039142	64130819	-	10864	protein_coding	endoplasmic reticulum to nucleus signaling 1 [Source:HGNC Symbol;Acc:HGNC:3449]	-
ENSG00000223764	302.854	476.348	422.5	24.3964	27.5488	14.1488	400.567	22.0313	4.17942	3.96503e-55	9.25186e-54	LINC02593	1	916865	921016	-	4152	lincRNA	long intergenic non-protein coding RNA 2593 [Source:HGNC Symbol;Acc:HGNC:53933]	-
ENSG00000134321	53.8673	67.0775	52.1266	457.025	445.79	428.001	57.6905	443.606	-2.92987	4.05357e-55	9.44918e-54	RSAD2	2	6865806	6898239	+	4834	protein_coding	radical S-adenosyl methionine domain containing 2 [Source:HGNC Symbol;Acc:HGNC:30908]	-
ENSG00000186187	10969.8	9249.89	11000.1	3741.59	3499.54	3746.78	10406.6	3662.64	1.50631	4.0664e-55	9.4698e-54	ZNRF1	16	74999030	75110994	+	8824	protein_coding	zinc and ring finger 1 [Source:HGNC Symbol;Acc:HGNC:18452]	-
ENSG00000126860	10.7735	15.5542	26.0633	468.41	433.268	328.075	17.4637	409.918	-4.58395	5.07903e-55	1.18164e-53	EVI2A	17	31317560	31321884	-	2071	protein_coding	ecotropic viral integration site 2A [Source:HGNC Symbol;Acc:HGNC:3499]	-
ENSG00000062282	533.885	466.626	555.56	76.442	86.8206	93.7358	518.691	85.6661	2.5977	5.47128e-55	1.27166e-53	DGAT2	11	75759512	75801535	+	7905	protein_coding	diacylglycerol O-acyltransferase 2 [Source:HGNC Symbol;Acc:HGNC:16940]	-
ENSG00000170275	2840.6	2639.35	2792.89	6821.23	6432.24	6557.08	2757.62	6603.52	-1.26026	6.04642e-55	1.40396e-53	CRTAP	3	33113979	33147773	+	6695	protein_coding	cartilage associated protein [Source:HGNC Symbol;Acc:HGNC:2379]	-
ENSG00000196975	436.924	525.927	503.434	1774.43	1778.15	1574.94	488.761	1709.17	-1.80507	6.56185e-55	1.52216e-53	ANXA4	2	69644425	69827100	+	11048	protein_coding	annexin A4 [Source:HGNC Symbol;Acc:HGNC:542]	-
ENSG00000110031	1065.38	678.552	913.588	4129.49	4171.56	3926.29	885.839	4075.78	-2.20412	7.46771e-55	1.7306e-53	LPXN	11	58526871	58578220	-	2467	protein_coding	leupaxin [Source:HGNC Symbol;Acc:HGNC:14061]	-
ENSG00000184602	213.075	187.623	212.622	856.313	799.751	828.589	204.44	828.218	-2.02264	8.27274e-55	1.9153e-53	SNN	16	11668414	11679159	+	3312	protein_coding	stannin [Source:HGNC Symbol;Acc:HGNC:11149]	-
ENSG00000008735	262.154	379.134	392.322	7.31891	3.33925	9.7273	344.537	6.79515	5.67266	8.57248e-55	1.98276e-53	MAPK8IP2	22	50600685	50613981	+	5901	protein_coding	mitogen-activated protein kinase 8 interacting protein 2 [Source:HGNC Symbol;Acc:HGNC:6883]	-
ENSG00000135069	2.3941	1.94428	1.37175	2407.11	2302.42	2101.98	1.90338	2270.5	-10.2018	8.62791e-55	1.99328e-53	PSAT1	9	78297143	78330093	+	2188	protein_coding	phosphoserine aminotransferase 1 [Source:HGNC Symbol;Acc:HGNC:19129]	-
ENSG00000119729	204.696	169.152	189.302	913.238	937.495	781.721	187.717	877.485	-2.22879	8.63473e-55	1.99328e-53	RHOQ	2	46541806	46583121	+	4619	protein_coding	ras homolog family member Q [Source:HGNC Symbol;Acc:HGNC:17736]	-
ENSG00000175895	584.161	558.007	566.534	1828.92	1820.73	1623.57	569.568	1757.74	-1.62634	9.24047e-55	2.13104e-53	PLEKHF2	8	95133804	95156684	+	3137	protein_coding	pleckstrin homology and FYVE domain containing 2 [Source:HGNC Symbol;Acc:HGNC:20757]	-
ENSG00000153904	13.1676	12.6378	9.60228	358.627	316.394	342.224	11.8025	339.082	-4.82887	9.76092e-55	2.24889e-53	DDAH1	1	85318481	85578363	-	4568	protein_coding	dimethylarginine dimethylaminohydrolase 1 [Source:HGNC Symbol;Acc:HGNC:2715]	-
ENSG00000058063	1.19705	1.94428	1.37175	3861.95	4041.33	3893.57	1.50436	3932.28	-11.3161	1.45692e-54	3.35345e-53	ATP11B	3	182793500	182921635	+	9196	protein_coding	ATPase phospholipid transporting 11B (putative) [Source:HGNC Symbol;Acc:HGNC:13553]	-
ENSG00000164116	74.2172	63.189	94.651	551.358	525.098	504.935	77.3524	527.13	-2.78568	1.79366e-54	4.12455e-53	GUCY1A1	4	155666711	155732349	+	5766	protein_coding	guanylate cyclase 1 soluble subunit alpha 1 [Source:HGNC Symbol;Acc:HGNC:4685]	-
ENSG00000075426	986.371	728.131	750.349	3302.46	3270.8	2980.97	821.617	3184.74	-1.95524	1.81082e-54	4.15999e-53	FOSL2	2	28392448	28417312	+	7157	protein_coding	FOS like 2, AP-1 transcription factor subunit [Source:HGNC Symbol;Acc:HGNC:3798]	TF_bZIP
ENSG00000185033	2012.24	1684.72	1982.18	579.821	596.892	560.646	1893.05	579.119	1.70761	1.91446e-54	4.39383e-53	SEMA4B	15	90160604	90229679	+	7006	protein_coding	semaphorin 4B [Source:HGNC Symbol;Acc:HGNC:10730]	-
ENSG00000169925	6137.28	5747.28	5168.77	2084.26	2030.27	2126.74	5684.44	2080.42	1.45043	1.97181e-54	4.52109e-53	BRD3	9	134030305	134068535	-	6876	protein_coding	bromodomain containing 3 [Source:HGNC Symbol;Acc:HGNC:1104]	-
ENSG00000044574	9732.03	7892.79	9574.84	26366.8	25994.4	28504.5	9066.55	26955.2	-1.57221	2.10842e-54	4.82965e-53	HSPA5	9	125234853	125241330	-	3908	protein_coding	heat shock protein family A (Hsp70) member 5 [Source:HGNC Symbol;Acc:HGNC:5238]	-
ENSG00000175274	4.78821	0	1.37175	2414.43	2270.69	2015.32	2.05332	2233.48	-10.1762	2.15495e-54	4.9315e-53	TP53I11	11	44885903	44951306	-	7345	protein_coding	tumor protein p53 inducible protein 11 [Source:HGNC Symbol;Acc:HGNC:16842]	-
ENSG00000070018	4.78821	13.6099	16.461	356.187	331.421	409.431	11.6197	365.68	-4.98186	2.30968e-54	5.2805e-53	LRP6	12	12116025	12267012	-	10337	protein_coding	LDL receptor related protein 6 [Source:HGNC Symbol;Acc:HGNC:6698]	-
ENSG00000197958	9095.2	9594.03	11076.9	27380.9	28276	26613	9922.05	27423.3	-1.4669	2.37983e-54	5.43565e-53	RPL12	9	127447674	127451405	-	2452	protein_coding	ribosomal protein L12 [Source:HGNC Symbol;Acc:HGNC:10302]	-
ENSG00000008256	1230.57	1362.94	1094.66	320.406	332.256	335.15	1229.39	329.27	1.90248	3.31372e-54	7.56144e-53	CYTH3	7	6161776	6272644	-	5808	protein_coding	cytohesin 3 [Source:HGNC Symbol;Acc:HGNC:9504]	-
ENSG00000113328	2602.39	2679.21	2705.1	8664.78	8788.92	7039.02	2662.23	8164.24	-1.61677	4.11027e-54	9.37008e-53	CCNG1	5	163437569	163446151	+	3096	protein_coding	cyclin G1 [Source:HGNC Symbol;Acc:HGNC:1592]	-
ENSG00000147403	18208.4	18517.3	21535.2	50996.6	50246.6	50806.5	19420.3	50683.2	-1.38407	4.13562e-54	9.41884e-53	RPL10	X	154389955	154409168	+	4825	protein_coding	ribosomal protein L10 [Source:HGNC Symbol;Acc:HGNC:10298]	-
ENSG00000205018	302.854	277.059	274.351	6.5057	5.00888	7.9587	284.755	6.49109	5.46037	4.3765e-54	9.95789e-53	AC092384.1	16	88939789	88951524	+	1812	antisense	uncharacterized LOC100129697 [Source:NCBI gene;Acc:100129697]	-
ENSG00000139505	617.679	646.472	507.549	2021.65	2011.07	1944.57	590.566	1992.43	-1.7507	4.74933e-54	1.07959e-52	MTMR6	13	25246201	25288009	-	5779	protein_coding	myotubularin related protein 6 [Source:HGNC Symbol;Acc:HGNC:7453]	-
ENSG00000162302	913.35	773.822	818.937	2540.48	2446	2764.32	835.37	2583.6	-1.62972	4.98349e-54	1.13173e-52	RPS6KA4	11	64359148	64372215	+	3807	protein_coding	ribosomal protein S6 kinase A4 [Source:HGNC Symbol;Acc:HGNC:10433]	-
ENSG00000142185	2.3941	3.88855	1.37175	1212.5	1049.36	1040.82	2.55147	1100.89	-8.67402	5.36353e-54	1.21688e-52	TRPM2	21	44350163	44443081	+	6705	protein_coding	transient receptor potential cation channel subfamily M member 2 [Source:HGNC Symbol;Acc:HGNC:12339]	-
ENSG00000235552	933.7	916.726	1060.37	2703.12	2690.6	2784.66	970.264	2726.13	-1.49234	5.62282e-54	1.27449e-52	RPL6P27	18	6462144	6463015	-	872	transcribed_processed_pseudogene	ribosomal protein L6 pseudogene 27 [Source:HGNC Symbol;Acc:HGNC:36133]	-
ENSG00000102144	7437.28	7167.57	7945.2	17528	17192.1	17217.3	7516.68	17312.5	-1.20394	6.93836e-54	1.57118e-52	PGK1	X	77910739	78129296	+	5512	protein_coding	phosphoglycerate kinase 1 [Source:HGNC Symbol;Acc:HGNC:8896]	-
ENSG00000134955	80.2025	94.2974	78.19	697.736	700.408	510.241	84.2299	636.129	-2.9102	7.42196e-54	1.67909e-52	SLC37A2	11	125063067	125090312	+	6371	protein_coding	solute carrier family 37 member 2 [Source:HGNC Symbol;Acc:HGNC:20644]	-
ENSG00000103642	247.79	274.143	267.492	1005.94	1010.12	917.019	263.142	977.696	-1.8927	7.61092e-54	1.7202e-52	LACTB	15	63121800	63142061	+	3972	protein_coding	lactamase beta [Source:HGNC Symbol;Acc:HGNC:16468]	-
ENSG00000002726	3.59116	7.7771	9.60228	385.463	399.876	386.439	6.99018	390.592	-5.81384	7.76243e-54	1.75278e-52	AOC1	7	150824627	150861504	+	3824	protein_coding	amine oxidase, copper containing 1 [Source:HGNC Symbol;Acc:HGNC:80]	-
ENSG00000065485	691.896	660.082	747.606	2161.52	1980.18	2028.58	699.861	2056.76	-1.55743	7.96395e-54	1.79657e-52	PDIA5	3	123067062	123225227	+	4030	protein_coding	protein disulfide isomerase family A member 5 [Source:HGNC Symbol;Acc:HGNC:24811]	-
ENSG00000168003	16708.4	16973.5	20232	6422.75	6063.25	6486.34	17971.3	6324.11	1.50664	9.03658e-54	2.03661e-52	SLC3A2	11	62856102	62888875	+	5178	protein_coding	solute carrier family 3 member 2 [Source:HGNC Symbol;Acc:HGNC:11026]	-
ENSG00000283633	76.6113	74.8546	82.3052	485.488	454.973	496.976	77.9237	479.146	-2.62438	1.06317e-53	2.39384e-52	AP000547.3	22	16601911	16615111	+	3071	lincRNA	novel transcript	-
ENSG00000144455	342.357	294.558	344.31	1180.78	1354.07	1177.89	327.075	1237.58	-1.92363	1.08257e-53	2.43522e-52	SUMF1	3	3700814	4467281	-	6952	protein_coding	sulfatase modifying factor 1 [Source:HGNC Symbol;Acc:HGNC:20376]	-
ENSG00000126353	866.665	512.317	865.577	77.2552	77.6376	83.1242	748.186	79.339	3.23544	1.18827e-53	2.67047e-52	CCR7	17	40553769	40565472	-	2508	protein_coding	C-C motif chemokine receptor 7 [Source:HGNC Symbol;Acc:HGNC:1608]	-
ENSG00000126821	745.763	834.094	721.542	2267.24	2248.99	2162.11	767.133	2226.11	-1.53458	1.28301e-53	2.88066e-52	SGPP1	14	63684214	63728039	-	3312	protein_coding	sphingosine-1-phosphate phosphatase 1 [Source:HGNC Symbol;Acc:HGNC:17720]	-
ENSG00000164691	185.543	108.879	164.61	1001.06	912.451	930.283	153.011	947.933	-2.64163	1.30006e-53	2.91617e-52	TAGAP	6	159034468	159045152	-	4089	protein_coding	T cell activation RhoGTPase activating protein [Source:HGNC Symbol;Acc:HGNC:15669]	-
ENSG00000101057	21573.3	17511.1	23500.9	5221.64	5275.19	6317.44	20861.8	5604.75	1.89608	1.39769e-53	3.13222e-52	MYBL2	20	43667019	43716496	+	2777	protein_coding	MYB proto-oncogene like 2 [Source:HGNC Symbol;Acc:HGNC:7548]	MYB
ENSG00000186470	582.964	688.274	679.018	2237.15	2077.02	1972.87	650.085	2095.68	-1.68836	1.54347e-53	3.45565e-52	BTN3A2	6	26365159	26378320	+	7042	protein_coding	butyrophilin subfamily 3 member A2 [Source:HGNC Symbol;Acc:HGNC:1139]	-
ENSG00000137575	2378.54	2087.18	2418.4	6286.13	6179.29	5870.87	2294.71	6112.1	-1.41439	1.94103e-53	4.34166e-52	SDCBP	8	58552924	58582860	+	4778	protein_coding	syndecan binding protein [Source:HGNC Symbol;Acc:HGNC:10662]	-
ENSG00000229117	9854.13	10710	12247	31734	31592.7	29664.7	10937.1	30997.1	-1.50308	2.09729e-53	4.68678e-52	RPL41	12	56116586	56117943	+	1088	protein_coding	ribosomal protein L41 [Source:HGNC Symbol;Acc:HGNC:10354]	-
ENSG00000161016	12610.9	14944.7	16260.8	43159.6	42888.5	44945.4	14605.5	43664.5	-1.58001	2.12855e-53	4.75215e-52	RPL8	8	144789765	144792587	-	2159	protein_coding	ribosomal protein L8 [Source:HGNC Symbol;Acc:HGNC:10368]	-
ENSG00000283828	466.85	497.735	463.653	1.62643	4.17407	2.6529	476.079	2.8178	7.40497	2.14198e-53	4.77765e-52	AL137002.2	13	113149432	113154002	-	2238	antisense	WAS/WASL-interacting protein family member 2-like [Source:NCBI gene;Acc:102724474]	-
ENSG00000163736	4.78821	0.972138	2.74351	1288.13	1246.38	909.944	2.83462	1148.15	-8.72937	2.31213e-53	5.15234e-52	PPBP	4	73987038	73988197	-	715	protein_coding	pro-platelet basic protein [Source:HGNC Symbol;Acc:HGNC:9240]	-
ENSG00000197046	26.3351	13.6099	9.60228	405.793	384.014	320.116	16.5158	369.975	-4.4801	2.72314e-53	6.06255e-52	SIGLEC15	18	45825512	45844080	+	3598	protein_coding	sialic acid binding Ig like lectin 15 [Source:HGNC Symbol;Acc:HGNC:27596]	-
ENSG00000135643	469.244	509.4	537.727	95.9591	73.4636	87.5457	505.457	85.6561	2.56006	4.42528e-53	9.84284e-52	KCNMB4	12	70366276	70434292	+	4874	protein_coding	potassium calcium-activated channel subfamily M regulatory beta subunit 4 [Source:HGNC Symbol;Acc:HGNC:6289]	-
ENSG00000125249	4332.13	4389.2	3839.54	1604.47	1520.2	1447.6	4186.96	1524.09	1.45824	6.19481e-53	1.37564e-51	RAP2A	13	97434222	97469128	+	5570	protein_coding	RAP2A, member of RAS oncogene family [Source:HGNC Symbol;Acc:HGNC:9861]	-
ENSG00000148834	1095.3	1218.09	1366.27	3839.99	3965.36	3554	1226.55	3786.45	-1.62726	6.19638e-53	1.37564e-51	GSTO1	10	104235356	104267459	+	1691	protein_coding	glutathione S-transferase omega 1 [Source:HGNC Symbol;Acc:HGNC:13312]	-
ENSG00000151702	1732.13	1462.1	1547.34	4410.05	4233.34	4268.51	1580.52	4303.97	-1.4459	6.22675e-53	1.3811e-51	FLI1	11	128686535	128813267	+	8172	protein_coding	Fli-1 proto-oncogene, ETS transcription factor [Source:HGNC Symbol;Acc:HGNC:3749]	ETS
ENSG00000169403	59.8526	20.4149	46.6396	3056.05	2959.41	2519.37	42.3024	2844.95	-6.08395	6.57339e-53	1.45662e-51	PTAFR	1	28147166	28193936	-	4706	protein_coding	platelet activating factor receptor [Source:HGNC Symbol;Acc:HGNC:9582]	-
ENSG00000108947	330.386	358.719	353.912	3.25285	2.50444	6.1901	347.673	3.98246	6.46425	7.20924e-53	1.59603e-51	EFNB3	17	7705202	7711378	+	3222	protein_coding	ephrin B3 [Source:HGNC Symbol;Acc:HGNC:3228]	-
ENSG00000120742	4275.87	4390.17	4493.87	9512.15	9809.89	9642.4	4386.64	9654.81	-1.13824	7.39505e-53	1.63565e-51	SERP1	3	150541994	150603228	-	5747	protein_coding	stress associated endoplasmic reticulum protein 1 [Source:HGNC Symbol;Acc:HGNC:10759]	-
ENSG00000168135	675.137	554.119	786.015	2.43964	2.50444	1.7686	671.757	2.23756	8.22103	7.52056e-53	1.66186e-51	KCNJ4	22	38426327	38455199	-	2065	protein_coding	potassium voltage-gated channel subfamily J member 4 [Source:HGNC Symbol;Acc:HGNC:6265]	-
ENSG00000065427	1739.32	1706.1	1989.04	4933.76	4886.16	5398.65	1811.49	5072.86	-1.48671	8.20558e-53	1.81155e-51	KARS	16	75627474	75648643	-	4065	protein_coding	lysyl-tRNA synthetase [Source:HGNC Symbol;Acc:HGNC:6215]	-
ENSG00000186197	9.57641	6.80497	16.461	361.066	320.568	336.034	10.9475	339.223	-5.0143	8.27606e-53	1.82542e-51	EDARADD	1	236348257	236502915	+	3985	protein_coding	EDAR associated death domain [Source:HGNC Symbol;Acc:HGNC:14341]	-
ENSG00000166436	120.902	101.102	82.3052	671.714	595.222	579.216	101.437	615.384	-2.59577	8.40905e-53	1.85303e-51	TRIM66	11	8612037	8682694	-	11752	protein_coding	tripartite motif containing 66 [Source:HGNC Symbol;Acc:HGNC:29005]	-
ENSG00000173281	108.932	126.378	90.5357	647.317	719.609	587.175	108.615	651.367	-2.57298	1.27008e-52	2.79617e-51	PPP1R3B	8	9136255	9151574	-	5776	protein_coding	protein phosphatase 1 regulatory subunit 3B [Source:HGNC Symbol;Acc:HGNC:14942]	-
ENSG00000170802	659.576	589.116	497.947	2027.34	2070.34	1949	582.213	2015.56	-1.78952	1.41022e-52	3.10183e-51	FOXN2	2	48314637	48379294	+	5481	protein_coding	forkhead box N2 [Source:HGNC Symbol;Acc:HGNC:5281]	Fork
ENSG00000100299	363.904	406.354	448.563	1494.68	1479.29	1328.22	406.274	1434.06	-1.82155	1.64983e-52	3.62551e-51	ARSA	22	50622754	50628173	-	2932	protein_coding	arylsulfatase A [Source:HGNC Symbol;Acc:HGNC:713]	-
ENSG00000166845	1260.5	1146.15	1119.35	297.636	332.256	357.257	1175.33	329.05	1.83761	1.81672e-52	3.98857e-51	C18orf54	18	54357917	54385218	+	6165	protein_coding	chromosome 18 open reading frame 54 [Source:HGNC Symbol;Acc:HGNC:13796]	-
ENSG00000120896	322.007	278.031	319.619	1092.96	1041.85	1071.77	306.552	1068.86	-1.80581	1.97023e-52	4.32159e-51	SORBS3	8	22544986	22575788	+	6097	protein_coding	sorbin and SH3 domain containing 3 [Source:HGNC Symbol;Acc:HGNC:30907]	-
ENSG00000155393	283.701	286.781	303.158	1130.37	1069.4	972.73	291.213	1057.5	-1.86216	2.11282e-52	4.6301e-51	HEATR3	16	50065941	50106387	+	4183	protein_coding	HEAT repeat containing 3 [Source:HGNC Symbol;Acc:HGNC:26087]	-
ENSG00000177409	234.622	222.62	187.93	1005.94	1098.61	871.035	215.057	991.864	-2.20193	2.20756e-52	4.83116e-51	SAMD9L	7	93130055	93148369	-	7135	protein_coding	sterile alpha motif domain containing 9 like [Source:HGNC Symbol;Acc:HGNC:1349]	-
ENSG00000158769	507.55	452.044	555.56	1817.53	1752.27	1594.39	505.051	1721.4	-1.77292	2.20864e-52	4.83116e-51	F11R	1	160995211	161021348	-	5066	protein_coding	F11 receptor [Source:HGNC Symbol;Acc:HGNC:14685]	-
ENSG00000180549	4.78821	0.972138	1.37175	1328.79	1219.66	1410.46	2.37737	1319.64	-9.15443	2.23555e-52	4.88554e-51	FUT7	9	137030174	137033010	-	2584	protein_coding	fucosyltransferase 7 [Source:HGNC Symbol;Acc:HGNC:4018]	-
ENSG00000204131	169.981	116.657	106.997	782.31	753.002	761.382	131.212	765.565	-2.5441	2.31774e-52	5.06051e-51	NHSL2	X	71910818	72161750	+	17706	protein_coding	NHS like 2 [Source:HGNC Symbol;Acc:HGNC:33737]	-
ENSG00000187391	308.839	426.769	362.143	39.8474	34.2273	30.9505	365.917	35.0084	3.38524	2.35541e-52	5.13804e-51	MAGI2	7	78017057	79453574	-	31529	protein_coding	membrane associated guanylate kinase, WW and PDZ domain containing 2 [Source:HGNC Symbol;Acc:HGNC:18957]	-
ENSG00000162722	0	1.94428	9.60228	641.625	693.73	824.167	3.84885	719.841	-7.68878	2.39284e-52	5.2149e-51	TRIM58	1	247857199	247878205	+	3225	protein_coding	tripartite motif containing 58 [Source:HGNC Symbol;Acc:HGNC:24150]	-
ENSG00000160446	748.157	780.627	823.052	2199.74	2110.41	2354.01	783.945	2221.38	-1.50329	2.5082e-52	5.46132e-51	ZDHHC12	9	128720869	128724127	-	2597	protein_coding	zinc finger DHHC-type containing 12 [Source:HGNC Symbol;Acc:HGNC:19159]	-
ENSG00000154146	2.3941	0.972138	2.74351	1941.14	1871.65	1884.44	2.03658	1899.08	-9.94279	2.56548e-52	5.58093e-51	NRGN	11	124739846	124747210	+	1309	protein_coding	neurogranin [Source:HGNC Symbol;Acc:HGNC:8000]	-
ENSG00000223959	955.247	985.748	975.317	267.547	303.037	289.166	972.104	286.583	1.76261	2.63278e-52	5.72208e-51	AFG3L1P	16	89972586	90002161	+	9532	transcribed_unitary_pseudogene	AFG3 like matrix AAA peptidase subunit 1, pseudogene [Source:HGNC Symbol;Acc:HGNC:314]	-
ENSG00000170153	658.378	764.1	482.857	73.1891	88.4902	81.3556	635.112	81.0116	2.97409	2.82319e-52	6.13033e-51	RNF150	4	140859807	141212877	-	11007	protein_coding	ring finger protein 150 [Source:HGNC Symbol;Acc:HGNC:23138]	-
ENSG00000134986	4903.12	6052.53	5482.9	1967.97	1865.81	1856.14	5479.52	1896.64	1.53082	3.19585e-52	6.93318e-51	NREP	5	111662621	111997464	-	9337	protein_coding	neuronal regeneration related protein [Source:HGNC Symbol;Acc:HGNC:16834]	-
ENSG00000144649	377.071	358.719	437.589	52.8588	39.2362	51.2894	391.127	47.7948	3.03078	3.21044e-52	6.95849e-51	FAM198A	3	42979267	43060211	+	4411	protein_coding	family with sequence similarity 198 member A [Source:HGNC Symbol;Acc:HGNC:24485]	-
ENSG00000108443	290.884	327.61	255.146	1098.65	1148.7	1073.54	291.213	1106.96	-1.92028	3.43545e-52	7.4394e-51	RPS6KB1	17	59893046	59950564	+	7687	protein_coding	ribosomal protein S6 kinase B1 [Source:HGNC Symbol;Acc:HGNC:10436]	-
ENSG00000179528	257.366	302.335	407.411	16.2643	10.8526	7.9587	322.371	11.6918	4.7734	3.65837e-52	7.91493e-51	LBX2	2	74497517	74503316	-	2389	protein_coding	ladybird homeobox 2 [Source:HGNC Symbol;Acc:HGNC:15525]	Homeobox
ENSG00000135924	1970.35	2054.13	2397.83	626.987	696.234	615.473	2140.77	646.231	1.72712	4.00902e-52	8.66569e-51	DNAJB2	2	219279267	219286900	+	5886	protein_coding	DnaJ heat shock protein family (Hsp40) member B2 [Source:HGNC Symbol;Acc:HGNC:5228]	-
ENSG00000127022	13328	11306	11308.7	31075.3	30803.8	32049.7	11980.9	31309.6	-1.38588	4.57416e-52	9.87828e-51	CANX	5	179678628	179730925	+	6235	protein_coding	calnexin [Source:HGNC Symbol;Acc:HGNC:1473]	-
ENSG00000168386	7.18231	0.972138	1.37175	956.338	844.831	718.051	3.1754	839.74	-8.08626	4.61634e-52	9.96032e-51	FILIP1L	3	99830141	100114513	-	5903	protein_coding	filamin A interacting protein 1 like [Source:HGNC Symbol;Acc:HGNC:24589]	-
ENSG00000283787	495.579	730.076	685.877	89.4534	89.325	99.9259	637.177	92.9014	2.7795	4.62807e-52	9.97658e-51	PRR33	11	1888577	1891895	-	3319	protein_coding	proline rich 33 [Source:HGNC Symbol;Acc:HGNC:35118]	-
ENSG00000131238	3330.2	3305.27	3599.48	8055.68	7970.8	7741.16	3411.65	7922.55	-1.21601	4.7696e-52	1.02724e-50	PPT1	1	40071461	40097727	-	5088	protein_coding	palmitoyl-protein thioesterase 1 [Source:HGNC Symbol;Acc:HGNC:9325]	-
ENSG00000135723	4587.1	4322.13	4921.85	1837.05	1682.98	1778.33	4610.36	1766.12	1.38381	4.95408e-52	1.066e-50	FHOD1	16	67229387	67247658	-	5407	protein_coding	formin homology 2 domain containing 1 [Source:HGNC Symbol;Acc:HGNC:17905]	-
ENSG00000168785	1036.65	1011.02	979.432	304.955	262.966	302.43	1009.03	290.117	1.79869	5.05358e-52	1.08643e-50	TSPAN5	4	98470367	98658629	-	7430	protein_coding	tetraspanin 5 [Source:HGNC Symbol;Acc:HGNC:17753]	-
ENSG00000259877	381.86	490.93	426.615	65.8702	60.1066	60.1324	433.135	62.0364	2.80481	6.10595e-52	1.31148e-50	AC009113.1	16	89215211	89217653	-	2443	antisense	novel transcript, antisense to ZNF778	-
ENSG00000104833	548.25	453.016	499.318	85.3873	64.2806	54.8266	500.195	68.1648	2.87096	6.33002e-52	1.35838e-50	TUBB4A	19	6494319	6502848	-	3466	protein_coding	tubulin beta 4A class IVa [Source:HGNC Symbol;Acc:HGNC:20774]	-
ENSG00000196576	6516.75	6170.16	6681.81	2818.59	2617.97	2586.58	6456.24	2674.38	1.27115	7.71227e-52	1.65351e-50	PLXNB2	22	50274979	50307627	-	7257	protein_coding	plexin B2 [Source:HGNC Symbol;Acc:HGNC:9104]	-
ENSG00000212916	804.419	770.905	775.041	222.82	194.512	190.124	783.455	202.485	1.951	8.05073e-52	1.72452e-50	MAP10	1	232804892	232808407	+	3516	protein_coding	microtubule associated protein 10 [Source:HGNC Symbol;Acc:HGNC:29265]	-
ENSG00000210135	432.136	508.428	474.627	1437.76	1531.05	1584.66	471.73	1517.82	-1.68407	9.12524e-52	1.95293e-50	MT-TN	MT	5657	5729	-	73	Mt_tRNA	mitochondrially encoded tRNA asparagine [Source:HGNC Symbol;Acc:HGNC:7493]	-
ENSG00000101000	4.78821	2.91641	12.3458	446.454	478.348	361.679	6.68347	428.827	-6.10628	9.59996e-52	2.05268e-50	PROCR	20	35172073	35216240	+	1696	protein_coding	protein C receptor [Source:HGNC Symbol;Acc:HGNC:9452]	-
ENSG00000090376	748.157	625.085	466.396	2772.24	2890.12	2714.8	613.213	2792.39	-2.18481	9.81643e-52	2.09708e-50	IRAK3	12	66188879	66254622	+	10004	protein_coding	interleukin 1 receptor associated kinase 3 [Source:HGNC Symbol;Acc:HGNC:17020]	-
ENSG00000152213	258.563	166.236	203.02	1088.08	1144.53	1001.91	209.273	1078.17	-2.37022	1.09414e-51	2.33531e-50	ARL11	13	49628299	49633872	+	3826	protein_coding	ADP ribosylation factor like GTPase 11 [Source:HGNC Symbol;Acc:HGNC:24046]	-
ENSG00000133639	708.655	725.215	788.758	2725.89	2722.33	2187.76	740.876	2545.32	-1.78169	1.10726e-51	2.3612e-50	BTG1	12	92140278	92145897	-	4854	protein_coding	BTG anti-proliferation factor 1 [Source:HGNC Symbol;Acc:HGNC:1130]	-
ENSG00000135486	24927.4	24760.4	27533.8	58315.5	60210.9	62671.2	25740.5	60399.2	-1.23056	1.25621e-51	2.67642e-50	HNRNPA1	12	54280193	54287088	+	5093	protein_coding	heterogeneous nuclear ribonucleoprotein A1 [Source:HGNC Symbol;Acc:HGNC:5031]	-
ENSG00000167208	4.78821	0	0	3179.66	3309.2	3014.58	1.59607	3167.81	-11.0032	1.34774e-51	2.86887e-50	SNX20	16	50666300	50681353	-	5754	protein_coding	sorting nexin 20 [Source:HGNC Symbol;Acc:HGNC:30390]	-
ENSG00000107331	1650.73	1590.42	1484.24	4085.58	3815.93	4004.11	1575.13	3968.54	-1.33251	1.4059e-51	2.98999e-50	ABCA2	9	137007227	137028922	-	11514	protein_coding	ATP binding cassette subfamily A member 2 [Source:HGNC Symbol;Acc:HGNC:32]	-
ENSG00000267041	1301.2	949.779	1074.08	218.754	256.288	241.414	1108.35	238.819	2.21389	1.62281e-51	3.44823e-50	ZNF850	19	36714383	36772825	-	7850	protein_coding	zinc finger protein 850 [Source:HGNC Symbol;Acc:HGNC:27994]	zf-C2H2
ENSG00000178234	1.19705	4.86069	2.74351	827.85	773.037	722.473	2.93375	774.453	-7.97445	1.68286e-51	3.57262e-50	GALNT11	7	152025674	152122347	+	8295	protein_coding	polypeptide N-acetylgalactosaminyltransferase 11 [Source:HGNC Symbol;Acc:HGNC:19875]	-
ENSG00000107819	271.731	287.753	325.106	1123.86	1147.03	1008.1	294.863	1093	-1.89323	1.772e-51	3.75851e-50	SFXN3	10	101031234	101041244	+	4631	protein_coding	sideroflexin 3 [Source:HGNC Symbol;Acc:HGNC:16087]	-
ENSG00000143850	1314.36	814.652	1107.01	151.258	166.963	111.422	1078.67	143.214	2.91052	1.79624e-51	3.80651e-50	PLEKHA6	1	204218851	204377665	-	8251	protein_coding	pleckstrin homology domain containing A6 [Source:HGNC Symbol;Acc:HGNC:17053]	-
ENSG00000169908	2.3941	1.94428	8.23052	658.702	613.588	520.852	4.18963	597.714	-7.26979	2.34625e-51	4.96765e-50	TM4SF1	3	149369022	149377865	-	3668	protein_coding	transmembrane 4 L six family member 1 [Source:HGNC Symbol;Acc:HGNC:11853]	-
ENSG00000128602	1908.1	2351.6	2348.44	687.978	620.266	664.993	2202.71	657.746	1.74374	2.68285e-51	5.67528e-50	SMO	7	129188872	129213545	+	4311	protein_coding	smoothened, frizzled class receptor [Source:HGNC Symbol;Acc:HGNC:11119]	-
ENSG00000101447	2430.02	2295.22	2410.17	641.625	694.565	829.473	2378.47	721.887	1.72063	2.91803e-51	6.16728e-50	FAM83D	20	38926312	38953106	+	2475	protein_coding	family with sequence similarity 83 member D [Source:HGNC Symbol;Acc:HGNC:16122]	-
ENSG00000075415	6579	6997.45	7411.59	16435.8	16017.6	16035	6996.01	16162.8	-1.20823	3.10212e-51	6.55054e-50	SLC25A3	12	98593591	98606379	+	8896	protein_coding	solute carrier family 25 member 3 [Source:HGNC Symbol;Acc:HGNC:10989]	-
ENSG00000197296	824.769	856.454	832.655	252.096	237.087	238.761	837.959	242.648	1.78811	3.13596e-51	6.61613e-50	FITM2	20	44302838	44311169	-	4597	protein_coding	fat storage inducing transmembrane protein 2 [Source:HGNC Symbol;Acc:HGNC:16135]	-
ENSG00000119686	10.7735	12.6378	13.7175	310.647	289.68	347.53	12.3763	315.952	-4.67736	3.52319e-51	7.4265e-50	FLVCR2	14	75578617	75663214	+	4913	protein_coding	feline leukemia virus subgroup C cellular receptor family member 2 [Source:HGNC Symbol;Acc:HGNC:20105]	-
ENSG00000198353	237.016	297.474	267.492	13.0114	5.84369	10.6116	267.327	9.82223	4.76641	3.54165e-51	7.45881e-50	HOXC4	12	54016931	54056030	+	2725	protein_coding	homeobox C4 [Source:HGNC Symbol;Acc:HGNC:5126]	Homeobox
ENSG00000165702	9410.02	9032.13	10979.5	3520.4	3352.61	3648.62	9807.22	3507.21	1.48329	3.97606e-51	8.36627e-50	GFI1B	9	132944000	132991687	+	6104	protein_coding	growth factor independent 1B transcriptional repressor [Source:HGNC Symbol;Acc:HGNC:4238]	zf-C2H2
ENSG00000120690	2351.01	1869.42	1817.57	6575.64	6488.17	6163.57	2012.67	6409.12	-1.67102	4.35944e-51	9.16484e-50	ELF1	13	40932028	41061440	-	4335	protein_coding	E74 like ETS transcription factor 1 [Source:HGNC Symbol;Acc:HGNC:3316]	ETS
ENSG00000101166	3258.37	3508.45	3482.88	1436.95	1401.65	1398.96	3416.57	1412.52	1.2743	4.41055e-51	9.26409e-50	PRELID3B	20	59033145	59042909	-	2977	protein_coding	PRELI domain containing 3B [Source:HGNC Symbol;Acc:HGNC:15892]	-
ENSG00000141252	551.841	473.431	463.653	1513.39	1607.02	1641.26	496.308	1587.22	-1.67707	5.1322e-51	1.07704e-49	VPS53	17	508668	721717	-	20899	protein_coding	VPS53, GARP complex subunit [Source:HGNC Symbol;Acc:HGNC:25608]	-
ENSG00000171953	132.873	183.734	175.584	776.618	775.542	749.886	164.064	767.349	-2.22302	5.22033e-51	1.09457e-49	ATPAF2	17	17977409	18039209	-	5564	protein_coding	ATP synthase mitochondrial F1 complex assembly factor 2 [Source:HGNC Symbol;Acc:HGNC:18802]	-
ENSG00000170085	4.78821	4.86069	1.37175	542.413	566.838	573.026	3.67355	560.759	-7.18674	5.55648e-51	1.16402e-49	SIMC1	5	176238367	176345991	+	5536	protein_coding	SUMO interacting motifs containing 1 [Source:HGNC Symbol;Acc:HGNC:24779]	-
ENSG00000157978	73.0202	25.2756	61.7289	644.878	651.154	782.605	53.3416	692.879	-3.72465	5.60462e-51	1.17307e-49	LDLRAP1	1	25543580	25568886	+	5397	protein_coding	low density lipoprotein receptor adaptor protein 1 [Source:HGNC Symbol;Acc:HGNC:18640]	-
ENSG00000178498	1173.11	1191.84	1329.23	357	323.073	272.364	1231.39	317.479	1.95371	5.73408e-51	1.19911e-49	DTX3	12	57604622	57609804	+	4087	protein_coding	deltex E3 ubiquitin ligase 3 [Source:HGNC Symbol;Acc:HGNC:24457]	-
ENSG00000166035	435.727	525.927	467.768	82.1345	59.2718	54.8266	476.474	65.4109	2.86293	5.77681e-51	1.20699e-49	LIPC	15	58410569	58569843	+	5184	protein_coding	lipase C, hepatic type [Source:HGNC Symbol;Acc:HGNC:6619]	-
ENSG00000127870	563.811	470.515	489.716	1565.43	1575.29	1596.16	508.014	1578.96	-1.63713	5.9797e-51	1.24828e-49	RNF6	13	26132115	26222493	-	4621	protein_coding	ring finger protein 6 [Source:HGNC Symbol;Acc:HGNC:10069]	-
ENSG00000111913	209.484	103.047	176.956	1201.11	1227.18	1143.4	163.162	1190.56	-2.87734	6.2652e-51	1.30673e-49	RIPOR2	6	24804281	25042170	-	9536	protein_coding	RHO family interacting cell polarization regulator 2 [Source:HGNC Symbol;Acc:HGNC:13872]	-
ENSG00000176058	1903.31	2100.79	2640.63	516.39	480.853	581.869	2214.91	526.371	2.07272	6.37604e-51	1.32869e-49	TPRN	9	137191617	137204193	-	5281	protein_coding	taperin [Source:HGNC Symbol;Acc:HGNC:26894]	-
ENSG00000240184	319.613	359.691	233.198	6.5057	5.00888	7.0744	304.167	6.19633	5.62362	7.38388e-51	1.53736e-49	PCDHGC3	5	141475947	141512979	+	5432	protein_coding	protocadherin gamma subfamily C, 3 [Source:HGNC Symbol;Acc:HGNC:8716]	-
ENSG00000117519	1.19705	7.7771	5.48701	522.896	469.165	405.894	4.82039	465.985	-6.54401	7.52479e-51	1.56533e-49	CNN3	1	94896949	94927278	-	2838	protein_coding	calponin 3 [Source:HGNC Symbol;Acc:HGNC:2157]	-
ENSG00000240990	289.687	410.242	384.091	1.62643	6.67851	3.5372	361.34	3.94738	6.52137	7.74414e-51	1.60955e-49	HOXA11-AS	7	27184507	27189298	+	3128	antisense	HOXA11 antisense RNA [Source:HGNC Symbol;Acc:HGNC:24957]	-
ENSG00000139438	411.786	497.735	430.731	77.2552	58.4369	63.6696	446.75	66.4539	2.74946	7.92657e-51	1.64603e-49	FAM222A	12	109714228	109770507	+	3722	protein_coding	family with sequence similarity 222 member A [Source:HGNC Symbol;Acc:HGNC:25915]	-
ENSG00000165891	2170.25	2247.58	1687.26	561.117	515.08	548.266	2035.03	541.487	1.91116	8.92412e-51	1.85156e-49	E2F7	12	77021247	77065580	-	6303	protein_coding	E2F transcription factor 7 [Source:HGNC Symbol;Acc:HGNC:23820]	E2F
ENSG00000101412	3852.11	4387.26	4500.72	1572.75	1626.22	1611.19	4246.7	1603.39	1.4052	9.76476e-51	2.02421e-49	E2F1	20	33675683	33686404	-	2503	protein_coding	E2F transcription factor 1 [Source:HGNC Symbol;Acc:HGNC:3113]	E2F
ENSG00000173334	57.4585	51.5233	63.1007	401.727	394.032	417.389	57.3608	404.383	-2.82732	9.95448e-51	2.06174e-49	TRIB1	8	125430321	125438405	+	4138	protein_coding	tribbles pseudokinase 1 [Source:HGNC Symbol;Acc:HGNC:16891]	-
ENSG00000158966	561.417	659.11	548.701	106.531	111.03	128.223	589.743	115.261	2.35871	1.13028e-50	2.33896e-49	CACHD1	1	64470792	64693058	+	6359	protein_coding	cache domain containing 1 [Source:HGNC Symbol;Acc:HGNC:29314]	-
ENSG00000159322	1232.96	1162.68	1230.46	3117.86	3087.14	2898.73	1208.7	3034.58	-1.3289	1.17818e-50	2.43596e-49	ADPGK	15	72751369	72785846	-	5931	protein_coding	ADP dependent glucokinase [Source:HGNC Symbol;Acc:HGNC:25250]	-
ENSG00000102007	1645.95	1119.9	1651.59	5977.93	6164.26	6026.5	1472.48	6056.23	-2.04197	1.22151e-50	2.52336e-49	PLP2	X	49171926	49175239	+	1279	protein_coding	proteolipid protein 2 [Source:HGNC Symbol;Acc:HGNC:9087]	-
ENSG00000067066	609.299	649.388	587.111	1988.3	1965.99	1720.85	615.266	1891.71	-1.61884	1.41171e-50	2.91374e-49	SP100	2	230415942	230544090	+	12618	protein_coding	SP100 nuclear antigen [Source:HGNC Symbol;Acc:HGNC:11206]	SAND
ENSG00000166716	5514.82	5123.17	4879.33	1985.87	1991.03	2151.5	5172.44	2042.8	1.34055	1.5131e-50	3.1203e-49	ZNF592	15	84748635	84806432	+	8134	protein_coding	zinc finger protein 592 [Source:HGNC Symbol;Acc:HGNC:28986]	-
ENSG00000116117	354.327	543.425	316.875	24.3964	29.2185	28.2976	404.876	27.3041	3.89535	1.67755e-50	3.45642e-49	PARD3B	2	204545793	205620162	+	10382	protein_coding	par-3 family cell polarity regulator beta [Source:HGNC Symbol;Acc:HGNC:14446]	-
ENSG00000106034	10.7735	3.88855	17.8328	374.078	416.572	308.621	10.8316	366.423	-5.16896	1.76606e-50	3.63563e-49	CPED1	7	120988677	121297444	+	7705	protein_coding	cadherin like and PC-esterase domain containing 1 [Source:HGNC Symbol;Acc:HGNC:26159]	-
ENSG00000172575	481.215	544.397	425.244	73.1891	86.8206	74.2812	483.619	78.097	2.63299	1.86413e-50	3.8342e-49	RASGRP1	15	38488103	38565575	-	6097	protein_coding	RAS guanyl releasing protein 1 [Source:HGNC Symbol;Acc:HGNC:9878]	-
ENSG00000128590	263.351	271.226	246.916	1040.1	1021.81	887.837	260.498	983.249	-1.91411	1.94359e-50	3.99418e-49	DNAJB9	7	108569568	108574850	+	2837	protein_coding	DnaJ heat shock protein family (Hsp40) member B9 [Source:HGNC Symbol;Acc:HGNC:6968]	-
ENSG00000173530	34.7145	26.2477	26.0633	437.508	491.705	317.464	29.0085	415.559	-3.84292	1.95419e-50	4.01251e-49	TNFRSF10D	8	23135588	23164030	-	3538	protein_coding	TNF receptor superfamily member 10d [Source:HGNC Symbol;Acc:HGNC:11907]	-
ENSG00000136986	861.877	818.54	790.13	2107.85	2164.67	2173.61	823.516	2148.71	-1.38309	1.97838e-50	4.05866e-49	DERL1	8	123013164	123042423	-	7081	protein_coding	derlin 1 [Source:HGNC Symbol;Acc:HGNC:28454]	-
ENSG00000005020	1134.81	1215.17	1134.44	3132.49	3157.26	2852.75	1161.47	3047.5	-1.39086	2.06796e-50	4.23878e-49	SKAP2	7	26667062	26995239	-	5520	protein_coding	src kinase associated phosphoprotein 2 [Source:HGNC Symbol;Acc:HGNC:15687]	-
ENSG00000084070	1390.97	1276.42	1283.96	3252.85	3186.48	3318.78	1317.12	3252.7	-1.3044	2.33693e-50	4.78598e-49	SMAP2	1	40344850	40423326	+	3631	protein_coding	small ArfGAP2 [Source:HGNC Symbol;Acc:HGNC:25082]	-
ENSG00000100300	1803.96	1463.07	2131.71	6705.75	6463.13	6565.04	1799.58	6577.97	-1.8717	3.24474e-50	6.63943e-49	TSPO	22	43151514	43163242	+	1455	protein_coding	translocator protein [Source:HGNC Symbol;Acc:HGNC:1158]	-
ENSG00000168404	178.361	182.762	171.469	814.839	753.836	687.101	177.531	751.925	-2.08084	3.45778e-50	7.06927e-49	MLKL	16	74671855	74700960	-	5692	protein_coding	mixed lineage kinase domain like pseudokinase [Source:HGNC Symbol;Acc:HGNC:26617]	-
ENSG00000196821	1815.93	1596.25	1770.93	4376.71	4258.38	4550.61	1727.7	4395.23	-1.34803	3.5163e-50	7.18274e-49	C6orf106	6	34587288	34696859	-	4551	protein_coding	chromosome 6 open reading frame 106 [Source:HGNC Symbol;Acc:HGNC:21215]	-
ENSG00000164181	1.19705	8.74924	2.74351	521.269	595.222	421.811	4.22993	512.767	-6.80353	3.56225e-50	7.27035e-49	ELOVL7	5	60751791	60844389	-	4576	protein_coding	ELOVL fatty acid elongase 7 [Source:HGNC Symbol;Acc:HGNC:26292]	-
ENSG00000237819	311.233	341.22	362.143	41.4738	46.7495	37.1406	338.199	41.788	3.01446	4.68664e-50	9.55696e-49	AC002454.1	7	92836483	92917187	+	667	antisense	uncharacterized LOC101927497 [Source:NCBI gene;Acc:101927497]	-
ENSG00000085063	1376.61	1382.38	1588.49	3880.65	3825.11	3709.64	1449.16	3805.13	-1.39412	5.56047e-50	1.13292e-48	CD59	11	33703010	33736491	-	10358	protein_coding	CD59 molecule (CD59 blood group) [Source:HGNC Symbol;Acc:HGNC:1689]	-
ENSG00000167778	457.274	473.431	414.27	1448.33	1437.55	1694.32	448.325	1526.73	-1.76514	6.38626e-50	1.30005e-48	SPRYD3	12	53064316	53079420	-	3479	protein_coding	SPRY domain containing 3 [Source:HGNC Symbol;Acc:HGNC:25920]	-
ENSG00000247746	876.242	779.655	727.029	204.93	204.529	196.315	794.309	201.924	1.97614	6.53313e-50	1.32881e-48	USP51	X	55484616	55489202	-	4407	protein_coding	ubiquitin specific peptidase 51 [Source:HGNC Symbol;Acc:HGNC:23086]	-
ENSG00000213445	879.833	671.747	993.15	3417.93	3254.94	3233.88	848.243	3302.25	-1.96424	6.90055e-50	1.40234e-48	SIPA1	11	65638097	65650930	+	4668	protein_coding	signal-induced proliferation-associated 1 [Source:HGNC Symbol;Acc:HGNC:10885]	-
ENSG00000107551	52.6703	45.6905	52.1266	414.738	392.362	358.141	50.1625	388.414	-2.96017	7.29407e-50	1.48105e-48	RASSF4	10	44959407	44995891	+	9481	protein_coding	Ras association domain family member 4 [Source:HGNC Symbol;Acc:HGNC:20793]	-
ENSG00000124406	258.563	211.926	187.93	955.525	958.366	881.647	219.473	931.846	-2.08412	7.44392e-50	1.51019e-48	ATP8A1	4	42408373	42657105	-	11199	protein_coding	ATPase phospholipid transporting 8A1 [Source:HGNC Symbol;Acc:HGNC:13531]	-
ENSG00000065559	372.283	327.61	315.503	1112.47	1104.46	1151.36	338.466	1122.76	-1.72944	7.7802e-50	1.57707e-48	MAP2K4	17	12020824	12143830	+	5714	protein_coding	mitogen-activated protein kinase kinase 4 [Source:HGNC Symbol;Acc:HGNC:6844]	-
ENSG00000157593	1034.25	1156.84	1141.3	2852.75	2791.62	2921.73	1110.8	2855.36	-1.36171	8.44707e-50	1.71078e-48	SLC35B2	6	44254096	44257890	-	2363	protein_coding	solute carrier family 35 member B2 [Source:HGNC Symbol;Acc:HGNC:16872]	-
ENSG00000115339	327.992	329.555	297.671	1160.45	1120.32	1015.18	318.406	1098.65	-1.78463	9.16345e-50	1.85429e-48	GALNT3	2	165747591	165794682	-	4686	protein_coding	polypeptide N-acetylgalactosaminyltransferase 3 [Source:HGNC Symbol;Acc:HGNC:4125]	-
ENSG00000131165	7317.58	7309.51	8246.98	2928.38	2951.07	3189.67	7624.69	3023.04	1.33451	9.36152e-50	1.89276e-48	CHMP1A	16	89644431	89657845	-	3208	protein_coding	charged multivesicular body protein 1A [Source:HGNC Symbol;Acc:HGNC:8740]	-
ENSG00000136153	1139.59	1062.55	934.164	278.119	288.011	302.43	1045.43	289.52	1.85376	9.60717e-50	1.94078e-48	LMO7	13	75620434	75859870	+	14367	protein_coding	LIM domain 7 [Source:HGNC Symbol;Acc:HGNC:6646]	-
ENSG00000141504	43.0939	55.4119	65.8442	445.64	502.558	396.166	54.7833	448.121	-3.03878	1.00188e-49	2.02221e-48	SAT2	17	7626234	7627876	-	1643	protein_coding	spermidine/spermine N1-acetyltransferase family member 2 [Source:HGNC Symbol;Acc:HGNC:23160]	-
ENSG00000163625	5.98526	1.94428	1.37175	692.857	662.842	792.332	3.10043	716.01	-7.85752	1.00945e-49	2.03576e-48	WDFY3	4	84669610	84966391	-	16856	protein_coding	WD repeat and FYVE domain containing 3 [Source:HGNC Symbol;Acc:HGNC:20751]	-
ENSG00000139187	112.523	88.4646	98.7663	553.798	581.03	504.051	99.9179	546.293	-2.45613	1.02038e-49	2.05606e-48	KLRG1	12	8950044	9010760	+	2598	protein_coding	killer cell lectin like receptor G1 [Source:HGNC Symbol;Acc:HGNC:6380]	-
ENSG00000197324	2847.79	2150.37	2514.42	8509.46	8119.39	7486.48	2504.19	8038.44	-1.68326	1.1492e-49	2.31368e-48	LRP10	14	22871613	22881580	+	7112	protein_coding	LDL receptor related protein 10 [Source:HGNC Symbol;Acc:HGNC:14553]	-
ENSG00000173950	2600	2765.73	2666.69	1072.63	1001.78	1099.18	2677.47	1057.86	1.3401	1.26357e-49	2.54178e-48	XXYLT1	3	195068279	195271167	-	5409	protein_coding	xyloside xylosyltransferase 1 [Source:HGNC Symbol;Acc:HGNC:26639]	-
ENSG00000162654	1825.5	1537.92	1537.74	474.916	466.661	380.249	1633.72	440.609	1.88976	1.28871e-49	2.59016e-48	GBP4	1	89181148	89198932	-	6127	protein_coding	guanylate binding protein 4 [Source:HGNC Symbol;Acc:HGNC:20480]	-
ENSG00000140632	1741.71	1785.82	1673.54	4008.32	4045.51	3961.66	1733.69	4005.16	-1.20732	1.35726e-49	2.72563e-48	GLYR1	16	4803203	4847342	-	5470	protein_coding	glyoxylate reductase 1 homolog [Source:HGNC Symbol;Acc:HGNC:24434]	-
ENSG00000079215	13.1676	14.5821	12.3458	296.823	277.158	312.158	13.3651	295.379	-4.45441	1.43598e-49	2.8813e-48	SLC1A3	5	36606355	36688334	+	6265	protein_coding	solute carrier family 1 member 3 [Source:HGNC Symbol;Acc:HGNC:10941]	-
ENSG00000158747	9.57641	10.6935	4.11526	291.943	358.97	360.794	8.1284	337.236	-5.32108	1.74148e-49	3.49132e-48	NBL1	1	19596979	19658456	+	3596	protein_coding	NBL1, DAN family BMP antagonist [Source:HGNC Symbol;Acc:HGNC:7650]	-
ENSG00000181163	11149.3	10852	12721.6	28199	28351.1	29812.4	11574.3	28787.5	-1.31473	1.94665e-49	3.89937e-48	NPM1	5	171387116	171411137	+	3828	protein_coding	nucleophosmin 1 [Source:HGNC Symbol;Acc:HGNC:7910]	-
ENSG00000205464	252.578	277.059	283.953	18.7039	25.8792	22.9918	271.197	22.525	3.59127	2.03951e-49	4.08193e-48	ATP6AP1L	5	82279462	82386977	+	7229	protein_coding	ATPase H+ transporting accessory protein 1 like [Source:HGNC Symbol;Acc:HGNC:28091]	-
ENSG00000116604	1458.01	1432.93	1259.27	3950.59	3820.11	3545.16	1383.4	3771.95	-1.44603	2.2415e-49	4.48243e-48	MEF2D	1	156463727	156500828	-	6400	protein_coding	myocyte enhancer factor 2D [Source:HGNC Symbol;Acc:HGNC:6997]	SRF
ENSG00000129675	3355.34	2432.29	2543.23	10330.2	10259	9235.63	2776.95	9941.63	-1.8402	2.31345e-49	4.62243e-48	ARHGEF6	X	136665547	136782088	-	6434	protein_coding	Rac/Cdc42 guanine nucleotide exchange factor 6 [Source:HGNC Symbol;Acc:HGNC:685]	-
ENSG00000186603	41.8968	25.2756	15.0893	378.957	351.456	418.274	27.4206	382.896	-3.7905	2.44804e-49	4.88725e-48	HPDL	1	45326905	45328533	+	1629	protein_coding	4-hydroxyphenylpyruvate dioxygenase like [Source:HGNC Symbol;Acc:HGNC:28242]	-
ENSG00000104055	611.693	242.062	480.114	11.385	14.1918	10.6116	444.623	12.0628	5.20019	2.57432e-49	5.13504e-48	TGM5	15	43232595	43266857	-	3631	protein_coding	transglutaminase 5 [Source:HGNC Symbol;Acc:HGNC:11781]	-
ENSG00000169955	1708.19	1305.58	1702.35	428.563	397.371	404.125	1572.04	410.02	1.93735	2.70677e-49	5.3947e-48	ZNF747	16	30530367	30535347	-	3936	protein_coding	zinc finger protein 747 [Source:HGNC Symbol;Acc:HGNC:28350]	zf-C2H2
ENSG00000104856	118.508	110.824	144.034	643.251	598.561	583.638	124.455	608.483	-2.29914	2.92555e-49	5.82587e-48	RELB	19	45001430	45038198	+	3035	protein_coding	RELB proto-oncogene, NF-kB subunit [Source:HGNC Symbol;Acc:HGNC:9956]	RHD
ENSG00000137267	1029.46	1267.67	1312.77	132.554	106.856	213.116	1203.3	150.842	2.99812	2.94877e-49	5.86719e-48	TUBB2A	6	3153669	3157526	-	1727	protein_coding	tubulin beta 2A class IIa [Source:HGNC Symbol;Acc:HGNC:12412]	-
ENSG00000109756	849.907	729.103	578.88	2758.42	2633	2833.3	719.297	2741.57	-1.92845	2.99628e-49	5.95674e-48	RAPGEF2	4	159103013	159360174	+	13275	protein_coding	Rap guanine nucleotide exchange factor 2 [Source:HGNC Symbol;Acc:HGNC:16854]	-
ENSG00000232677	786.463	778.682	769.554	232.579	211.208	223.728	778.233	222.505	1.80636	3.43095e-49	6.81518e-48	LINC00665	19	36313067	36331718	-	7201	lincRNA	long intergenic non-protein coding RNA 665 [Source:HGNC Symbol;Acc:HGNC:44323]	-
ENSG00000118508	827.163	747.574	1045.28	3247.97	3339.25	2983.63	873.338	3190.28	-1.87215	3.45377e-49	6.85477e-48	RAB32	6	146543693	146554965	+	1217	protein_coding	RAB32, member RAS oncogene family [Source:HGNC Symbol;Acc:HGNC:9772]	-
ENSG00000165655	611.693	786.46	714.684	97.5855	117.709	145.909	704.279	120.401	2.55155	5.02638e-49	9.96766e-48	ZNF503	10	75397830	75401906	-	3347	protein_coding	zinc finger protein 503 [Source:HGNC Symbol;Acc:HGNC:23589]	-
ENSG00000135404	8196.21	8444.96	10030.3	25079.5	25487.7	23159.8	8890.48	24575.7	-1.46716	5.15653e-49	1.02172e-47	CD63	12	55725323	55729707	-	2633	protein_coding	CD63 molecule [Source:HGNC Symbol;Acc:HGNC:1692]	-
ENSG00000156853	2084.07	1927.75	1923.2	768.486	758.845	754.308	1978.34	760.546	1.37908	5.23185e-49	1.03578e-47	ZNF689	16	30602558	30624012	-	4159	protein_coding	zinc finger protein 689 [Source:HGNC Symbol;Acc:HGNC:25173]	zf-C2H2
ENSG00000106683	719.428	568.701	688.62	2084.26	2020.25	2115.24	658.916	2073.25	-1.65663	5.83053e-49	1.15335e-47	LIMK1	7	74082933	74122525	+	6902	protein_coding	LIM domain kinase 1 [Source:HGNC Symbol;Acc:HGNC:6613]	-
ENSG00000133195	1185.08	1122.82	1193.43	2888.53	2854.23	2760.78	1167.11	2834.51	-1.28111	6.72149e-49	1.32849e-47	SLC39A11	17	72645949	73092712	-	5583	protein_coding	solute carrier family 39 member 11 [Source:HGNC Symbol;Acc:HGNC:14463]	-
ENSG00000124635	286.095	213.87	260.633	11.385	9.18295	7.9587	253.533	9.50887	4.7291	7.04284e-49	1.39084e-47	HIST1H2BJ	6	27125897	27132750	-	950	protein_coding	histone cluster 1 H2B family member j [Source:HGNC Symbol;Acc:HGNC:4761]	-
ENSG00000152104	1680.66	1642.91	1057.62	231.766	269.645	199.852	1460.4	233.754	2.64386	7.39371e-49	1.45892e-47	PTPN14	1	214348696	214552449	-	18756	protein_coding	protein tyrosine phosphatase, non-receptor type 14 [Source:HGNC Symbol;Acc:HGNC:9647]	-
ENSG00000131143	2639.5	2965.99	3231.85	7824.73	7625.19	7797.75	2945.78	7749.22	-1.39577	8.29741e-49	1.63588e-47	COX4I1	16	85798633	85807044	+	4792	protein_coding	cytochrome c oxidase subunit 4I1 [Source:HGNC Symbol;Acc:HGNC:2265]	-
ENSG00000103253	137.661	131.239	148.149	660.329	630.284	579.216	139.016	623.276	-2.16925	8.69071e-49	1.71201e-47	HAGHL	16	726936	735525	+	5287	protein_coding	hydroxyacylglutathione hydrolase like [Source:HGNC Symbol;Acc:HGNC:14177]	-
ENSG00000260442	241.804	310.112	349.797	6.5057	12.5222	19.4546	300.571	12.8275	4.56306	9.65857e-49	1.90109e-47	ATP2A1-AS1	16	28878957	28879920	-	583	antisense	ATP2A1 antisense RNA 1 [Source:HGNC Symbol;Acc:HGNC:51370]	-
ENSG00000158373	316.022	283.864	299.042	20.3303	29.2185	34.4877	299.643	28.0122	3.42409	1.01956e-48	2.00514e-47	HIST1H2BD	6	26158146	26171349	+	871	protein_coding	histone cluster 1 H2B family member d [Source:HGNC Symbol;Acc:HGNC:4747]	-
ENSG00000260285	357.918	329.555	308.645	42.2871	34.2273	45.9836	332.039	40.8327	3.02583	1.05385e-48	2.07086e-47	AL133367.1	14	103525010	103529072	-	4063	antisense	novel transcript, antisense to TRMT61A	-
ENSG00000100034	1322.74	1330.86	1352.55	3208.12	3110.51	3061.45	1335.38	3126.69	-1.22764	1.19613e-48	2.34851e-47	PPM1F	22	21919420	21952837	-	10083	protein_coding	protein phosphatase, Mg2+/Mn2+ dependent 1F [Source:HGNC Symbol;Acc:HGNC:19388]	-
ENSG00000196502	1990.7	1861.64	2057.63	715.627	737.975	649.96	1969.99	701.187	1.48927	1.33653e-48	2.62199e-47	SULT1A1	16	28605196	28623625	-	8909	protein_coding	sulfotransferase family 1A member 1 [Source:HGNC Symbol;Acc:HGNC:11453]	-
ENSG00000141570	796.039	843.816	853.231	235.018	243.766	254.678	831.029	244.487	1.76557	1.37257e-48	2.69048e-47	CBX8	17	79792132	79801683	-	4164	protein_coding	chromobox 8 [Source:HGNC Symbol;Acc:HGNC:15962]	-
ENSG00000267453	0	8.74924	2.74351	591.206	539.289	424.464	3.83092	518.32	-6.9454	1.39593e-48	2.73402e-47	LINC01835	19	15851993	15864904	-	774	transcribed_unprocessed_pseudogene	long intergenic non-protein coding RNA 1835 [Source:HGNC Symbol;Acc:HGNC:52651]	-
ENSG00000163659	152.026	206.093	163.239	799.388	744.654	817.093	173.786	787.045	-2.1711	1.47059e-48	2.87787e-47	TIPARP	3	156673235	156706770	+	5048	protein_coding	TCDD inducible poly(ADP-ribose) polymerase [Source:HGNC Symbol;Acc:HGNC:23696]	-
ENSG00000152518	7442.07	6887.6	6506.23	16487.1	15784.7	16195.1	6945.3	16155.6	-1.2178	1.51891e-48	2.97e-47	ZFP36L2	2	43222402	43226609	-	3696	protein_coding	ZFP36 ring finger protein like 2 [Source:HGNC Symbol;Acc:HGNC:1108]	Others
ENSG00000170881	456.077	460.793	451.307	1385.71	1451.74	1278.7	456.059	1372.05	-1.58874	1.64668e-48	3.21719e-47	RNF139	8	124474738	124487914	+	2700	protein_coding	ring finger protein 139 [Source:HGNC Symbol;Acc:HGNC:17023]	-
ENSG00000196083	347.145	397.604	296.299	1383.27	1376.61	1218.56	347.016	1326.15	-1.92854	2.22105e-48	4.33579e-47	IL1RAP	3	190514051	190659750	+	11558	protein_coding	interleukin 1 receptor accessory protein [Source:HGNC Symbol;Acc:HGNC:5995]	-
ENSG00000137101	49.0791	28.192	43.8961	483.861	468.33	353.72	40.3891	435.304	-3.45019	2.4002e-48	4.68167e-47	CD72	9	35609533	35646810	-	3386	protein_coding	CD72 molecule [Source:HGNC Symbol;Acc:HGNC:1696]	-
ENSG00000089327	2179.83	1914.14	2587.13	7191.24	6849.64	6948.83	2227.03	6996.57	-1.6529	2.56129e-48	4.99179e-47	FXYD5	19	35154730	35169883	+	2993	protein_coding	FXYD domain containing ion transport regulator 5 [Source:HGNC Symbol;Acc:HGNC:4029]	-
ENSG00000164023	4.78821	5.83283	9.60228	339.11	359.805	318.348	6.7411	339.087	-5.68903	3.17082e-48	6.17466e-47	SGMS2	4	107824563	107915047	+	7635	protein_coding	sphingomyelin synthase 2 [Source:HGNC Symbol;Acc:HGNC:28395]	-
ENSG00000183696	76.6113	112.768	91.9075	530.215	559.325	526.158	93.7623	538.566	-2.51222	3.32628e-48	6.4721e-47	UPP1	7	48088628	48108733	+	4577	protein_coding	uridine phosphorylase 1 [Source:HGNC Symbol;Acc:HGNC:12576]	-
ENSG00000215475	232.228	338.304	256.518	6.5057	10.8526	4.4215	275.683	7.25992	5.24261	3.3319e-48	6.47772e-47	SIAH3	13	45777243	45851736	-	7057	protein_coding	siah E3 ubiquitin protein ligase family member 3 [Source:HGNC Symbol;Acc:HGNC:30553]	-
ENSG00000155189	1146.78	1044.08	993.15	2694.99	2903.48	2852.75	1061.33	2817.07	-1.40782	3.49436e-48	6.78803e-47	AGPAT5	8	6708357	6759666	+	4684	protein_coding	1-acylglycerol-3-phosphate O-acyltransferase 5 [Source:HGNC Symbol;Acc:HGNC:20886]	-
ENSG00000196123	1338.3	1797.48	1492.47	389.529	396.536	318.348	1542.75	368.138	2.06749	3.5689e-48	6.92717e-47	KIAA0895L	16	67175602	67184040	-	4780	protein_coding	KIAA0895 like [Source:HGNC Symbol;Acc:HGNC:34408]	-
ENSG00000178015	294.475	343.165	355.284	27.6492	13.357	32.7191	330.975	24.5751	3.7554	3.7572e-48	7.2867e-47	GPR150	5	95620078	95622142	+	2065	protein_coding	G protein-coupled receptor 150 [Source:HGNC Symbol;Acc:HGNC:23628]	-
ENSG00000188641	241.804	371.357	263.377	1564.62	1474.28	1306.11	292.179	1448.34	-2.30301	3.83415e-48	7.42988e-47	DPYD	1	97077743	97995000	-	7131	protein_coding	dihydropyrimidine dehydrogenase [Source:HGNC Symbol;Acc:HGNC:3012]	-
ENSG00000140749	7.18231	0.972138	2.74351	687.978	707.087	487.249	3.63265	627.438	-7.49313	3.95899e-48	7.66554e-47	IGSF6	16	21639537	21652660	-	3532	protein_coding	immunoglobulin superfamily member 6 [Source:HGNC Symbol;Acc:HGNC:5953]	-
ENSG00000268858	701.472	775.766	858.718	202.49	171.972	163.595	778.652	179.352	2.11621	4.26364e-48	8.24871e-47	AL118506.1	20	63861212	63864293	-	3082	antisense	novel transcript, antisense to ABHD16B	-
ENSG00000013619	312.431	287.753	268.864	25.2096	30.0533	15.9174	289.682	23.7268	3.60467	4.33943e-48	8.3885e-47	MAMLD1	X	150361422	150514178	+	5958	protein_coding	mastermind like domain containing 1 [Source:HGNC Symbol;Acc:HGNC:2568]	-
ENSG00000176903	3058.47	3580.38	3315.53	1297.07	1182.93	1183.19	3318.13	1221.07	1.44245	4.8424e-48	9.35319e-47	PNMA1	14	73711783	73714372	-	2590	protein_coding	PNMA family member 1 [Source:HGNC Symbol;Acc:HGNC:9158]	-
ENSG00000197157	5774.58	5812.41	5968.5	12962.6	12625.7	14090.4	5851.83	13226.3	-1.1765	5.49646e-48	1.06079e-46	SND1	7	127652180	128092609	+	6500	protein_coding	staphylococcal nuclease and tudor domain containing 1 [Source:HGNC Symbol;Acc:HGNC:30646]	-
ENSG00000157483	34.7145	19.4428	10.974	385.463	341.439	325.422	21.7104	350.775	-4.0007	6.75164e-48	1.30198e-46	MYO1E	15	59132434	59372900	-	9106	protein_coding	myosin IE [Source:HGNC Symbol;Acc:HGNC:7599]	-
ENSG00000050628	1.19705	3.88855	0	1552.42	1506.84	1300.8	1.6952	1453.36	-9.56125	7.22416e-48	1.39197e-46	PTGER3	1	70852353	71047808	-	9653	protein_coding	prostaglandin E receptor 3 [Source:HGNC Symbol;Acc:HGNC:9595]	-
ENSG00000164808	375.874	511.345	426.615	1578.45	1640.41	1521	437.945	1579.95	-1.84738	7.26237e-48	1.3982e-46	SPIDR	8	47260575	47736306	+	7477	protein_coding	scaffold protein involved in DNA repair [Source:HGNC Symbol;Acc:HGNC:28971]	-
ENSG00000233922	5.98526	4.86069	10.974	331.791	361.474	304.199	7.27333	332.488	-5.57433	7.84596e-48	1.50933e-46	LINC01694	21	45593654	45603056	+	6810	lincRNA	long intergenic non-protein coding RNA 1694 [Source:HGNC Symbol;Acc:HGNC:52481]	-
ENSG00000139132	120.902	130.266	85.0487	651.383	602.735	596.018	112.072	616.712	-2.4471	8.65629e-48	1.66387e-46	FGD4	12	32399529	32646050	+	10629	protein_coding	FYVE, RhoGEF and PH domain containing 4 [Source:HGNC Symbol;Acc:HGNC:19125]	-
ENSG00000100077	951.656	1103.38	795.617	3246.34	3194	3121.58	950.217	3187.31	-1.74302	8.77499e-48	1.68532e-46	GRK3	22	25564849	25729294	+	9303	protein_coding	G protein-coupled receptor kinase 3 [Source:HGNC Symbol;Acc:HGNC:290]	-
ENSG00000160161	17.9558	12.6378	13.7175	279.745	271.314	321.885	14.7704	290.982	-4.30806	1.03289e-47	1.98217e-46	CILP2	19	19538248	19546659	+	4360	protein_coding	cartilage intermediate layer protein 2 [Source:HGNC Symbol;Acc:HGNC:24213]	-
ENSG00000101146	2825.04	2908.64	3053.52	1242.59	1163.73	1216.8	2929.07	1207.7	1.27789	1.07009e-47	2.05145e-46	RAE1	20	57351010	57379211	+	5855	protein_coding	ribonucleic acid export 1 [Source:HGNC Symbol;Acc:HGNC:9828]	-
ENSG00000103876	610.496	567.729	711.94	2049.3	1949.29	2307.14	630.055	2101.91	-1.74111	1.07072e-47	2.05145e-46	FAH	15	80152490	80186946	+	7203	protein_coding	fumarylacetoacetate hydrolase [Source:HGNC Symbol;Acc:HGNC:3579]	-
ENSG00000162909	852.301	709.661	835.398	2301.39	2251.49	2247.89	799.12	2266.92	-1.50671	1.14192e-47	2.18611e-46	CAPN2	1	223701593	223776018	+	8792	protein_coding	calpain 2 [Source:HGNC Symbol;Acc:HGNC:1479]	-
ENSG00000106066	1435.27	1207.4	1609.07	4391.35	4630.71	4273.82	1417.24	4431.96	-1.64689	1.47578e-47	2.82298e-46	CPVL	7	28995231	29195451	-	3340	protein_coding	carboxypeptidase, vitellogenic like [Source:HGNC Symbol;Acc:HGNC:14399]	-
ENSG00000132386	25.1381	29.1641	17.8328	332.604	350.622	281.207	24.045	321.478	-3.7156	1.797e-47	3.43468e-46	SERPINF1	17	1761959	1777574	+	3069	protein_coding	serpin family F member 1 [Source:HGNC Symbol;Acc:HGNC:8824]	-
ENSG00000174695	1116.85	1221.01	1231.83	2916.99	2986.96	2866.9	1189.9	2923.62	-1.29694	1.87795e-47	3.5865e-46	TMEM167A	5	83052846	83077863	-	4908	protein_coding	transmembrane protein 167A [Source:HGNC Symbol;Acc:HGNC:28330]	-
ENSG00000130158	7.18231	8.74924	9.60228	311.46	280.497	304.199	8.51128	298.719	-5.13748	1.92955e-47	3.68209e-46	DOCK6	19	11199295	11262481	-	12435	protein_coding	dedicator of cytokinesis 6 [Source:HGNC Symbol;Acc:HGNC:19189]	-
ENSG00000119326	1946.41	1893.72	2109.76	738.397	669.52	746.349	1983.3	718.089	1.46505	1.97405e-47	3.76399e-46	CTNNAL1	9	108942569	109013529	-	3131	protein_coding	catenin alpha like 1 [Source:HGNC Symbol;Acc:HGNC:2512]	-
ENSG00000240771	392.633	482.18	444.448	62.6174	55.0977	32.7191	439.754	50.1447	3.12811	2.0155e-47	3.83994e-46	ARHGEF25	12	57610180	57619379	+	3503	protein_coding	Rho guanine nucleotide exchange factor 25 [Source:HGNC Symbol;Acc:HGNC:30275]	-
ENSG00000242299	183.149	237.202	251.031	891.281	942.504	892.258	223.794	908.681	-2.0224	2.2093e-47	4.2058e-46	AC073861.1	3	101576489	101576947	-	459	processed_pseudogene	ribosomal protein S18 (RPS18) pseudogene	-
ENSG00000198736	360.313	333.443	438.961	1414.18	1344.88	1277.81	377.572	1345.62	-1.83898	2.34979e-47	4.46967e-46	MSRB1	16	1938210	1943326	-	2157	protein_coding	methionine sulfoxide reductase B1 [Source:HGNC Symbol;Acc:HGNC:14133]	-
ENSG00000092820	2044.56	2048.29	2155.03	4620.67	4800.18	5030.78	2082.63	4817.21	-1.21016	2.59896e-47	4.93968e-46	EZR	6	158765741	158819412	-	3342	protein_coding	ezrin [Source:HGNC Symbol;Acc:HGNC:12691]	-
ENSG00000071553	2932.78	2932.94	3075.47	7066	7088.4	6450.97	2980.4	6868.46	-1.20482	3.0543e-47	5.80049e-46	ATP6AP1	X	154428632	154436516	+	4884	protein_coding	ATPase H+ transporting accessory protein 1 [Source:HGNC Symbol;Acc:HGNC:868]	-
ENSG00000008300	712.246	744.658	655.698	188.665	150.266	149.447	704.201	162.793	2.11291	3.35032e-47	6.35758e-46	CELSR3	3	48636469	48662915	-	13873	protein_coding	cadherin EGF LAG seven-pass G-type receptor 3 [Source:HGNC Symbol;Acc:HGNC:3230]	-
ENSG00000137393	9.57641	27.2199	17.8328	317.966	304.707	313.926	18.2097	312.2	-4.06264	3.41959e-47	6.48386e-46	RNF144B	6	18387350	18468874	+	5175	protein_coding	ring finger protein 144B [Source:HGNC Symbol;Acc:HGNC:21578]	-
ENSG00000129195	1540.61	1366.83	1617.3	478.982	519.254	476.637	1508.24	491.625	1.61588	3.52802e-47	6.68413e-46	PIMREG	17	6444415	6451469	+	2823	protein_coding	PICALM interacting mitotic regulator [Source:HGNC Symbol;Acc:HGNC:25483]	-
ENSG00000165475	144.843	197.344	157.752	742.463	795.577	718.936	166.646	752.325	-2.16683	3.88223e-47	7.34935e-46	CRYL1	13	20403666	20525873	-	4327	protein_coding	crystallin lambda 1 [Source:HGNC Symbol;Acc:HGNC:18246]	-
ENSG00000183570	586.555	661.054	747.606	148.818	132.735	154.752	665.072	145.435	2.19248	4.12473e-47	7.80221e-46	PCBP3	21	45643694	45942454	+	6828	protein_coding	poly(rC) binding protein 3 [Source:HGNC Symbol;Acc:HGNC:8651]	-
ENSG00000102531	457.274	515.233	414.27	1516.64	1559.43	1409.57	462.259	1495.22	-1.6895	4.37165e-47	8.2627e-46	FNDC3A	13	48975912	49209779	+	7698	protein_coding	fibronectin type III domain containing 3A [Source:HGNC Symbol;Acc:HGNC:20296]	-
ENSG00000281376	322.007	331.499	326.477	39.8474	41.7407	52.1737	326.661	44.5873	2.87649	4.38695e-47	8.28504e-46	ABALON	20	31721507	31723409	+	1903	antisense	apoptotic BCL2L1-antisense long non-coding RNA [Source:HGNC Symbol;Acc:HGNC:49667]	-
ENSG00000168071	525.506	346.081	555.56	2290.82	2210.59	2101.1	475.716	2200.83	-2.21505	4.79451e-47	9.04754e-46	CCDC88B	11	64340223	64357534	+	8331	protein_coding	coiled-coil domain containing 88B [Source:HGNC Symbol;Acc:HGNC:26757]	-
ENSG00000136960	1.19705	0.972138	5.48701	979.108	902.433	929.399	2.55207	936.98	-8.65863	5.49777e-47	1.03664e-45	ENPP2	8	119557086	119673453	-	6729	protein_coding	ectonucleotide pyrophosphatase/phosphodiesterase 2 [Source:HGNC Symbol;Acc:HGNC:3357]	-
ENSG00000197442	3.59116	0	2.74351	1314.15	1263.07	1444.95	2.11155	1340.72	-9.43893	5.56084e-47	1.0477e-45	MAP3K5	6	136557047	136792518	-	5303	protein_coding	mitogen-activated protein kinase kinase kinase 5 [Source:HGNC Symbol;Acc:HGNC:6857]	-
ENSG00000216775	659.576	579.394	607.687	69.9363	122.718	88.43	615.552	93.6946	2.71594	5.56867e-47	1.04835e-45	AL109918.1	6	52664366	52669155	+	3821	transcribed_unprocessed_pseudogene	uncharacterized LOC730101 [Source:NCBI gene;Acc:730101]	-
ENSG00000088356	1768.05	2157.17	2133.08	561.117	621.936	664.109	2019.43	615.721	1.71417	5.59742e-47	1.05293e-45	PDRG1	20	31944342	31952092	-	1998	protein_coding	p53 and DNA damage regulated 1 [Source:HGNC Symbol;Acc:HGNC:16119]	-
ENSG00000135956	1363.44	1390.16	1241.44	3395.98	3187.32	3301.97	1331.68	3295.09	-1.30584	5.99333e-47	1.12651e-45	TMEM127	2	96248516	96265994	-	6367	protein_coding	transmembrane protein 127 [Source:HGNC Symbol;Acc:HGNC:26038]	-
ENSG00000127946	933.7	591.06	633.75	3230.08	3128.05	3309.05	719.503	3222.39	-2.16385	6.65584e-47	1.25005e-45	HIP1	7	75533300	75738962	-	8953	protein_coding	huntingtin interacting protein 1 [Source:HGNC Symbol;Acc:HGNC:4913]	-
ENSG00000160213	1605.25	1619.58	1932.8	4868.7	4810.19	4490.47	1719.21	4723.12	-1.4593	6.70519e-47	1.25832e-45	CSTB	21	43772511	43776445	-	3935	protein_coding	cystatin B [Source:HGNC Symbol;Acc:HGNC:2482]	-
ENSG00000173200	40.6998	52.4954	52.1266	421.244	419.911	339.571	48.4406	393.575	-3.02085	7.30246e-47	1.36933e-45	PARP15	3	122577602	122639047	+	5507	protein_coding	poly(ADP-ribose) polymerase family member 15 [Source:HGNC Symbol;Acc:HGNC:26876]	-
ENSG00000132481	41.8968	28.192	49.3831	368.385	347.282	425.348	39.824	380.339	-3.2816	7.51882e-47	1.40879e-45	TRIM47	17	75874161	75878575	-	3142	protein_coding	tripartite motif containing 47 [Source:HGNC Symbol;Acc:HGNC:19020]	-
ENSG00000024422	342.357	213.87	303.158	1380.83	1282.27	1340.6	286.462	1334.57	-2.22608	7.83924e-47	1.46728e-45	EHD2	19	47713343	47743134	+	3923	protein_coding	EH domain containing 2 [Source:HGNC Symbol;Acc:HGNC:3243]	-
ENSG00000171703	1602.85	1978.3	2371.76	448.893	509.236	453.646	1984.31	470.592	2.07545	7.84333e-47	1.46728e-45	TCEA2	20	64049836	64072347	+	4802	protein_coding	transcription elongation factor A2 [Source:HGNC Symbol;Acc:HGNC:11614]	-
ENSG00000149929	2905.24	3142.92	3683.16	1013.26	1019.31	1128.37	3243.78	1053.65	1.62199	8.03712e-47	1.50235e-45	HIRIP3	16	29992321	29996436	-	3931	protein_coding	HIRA interacting protein 3 [Source:HGNC Symbol;Acc:HGNC:4917]	-
ENSG00000269220	348.342	338.304	411.526	45.5399	54.2629	56.5952	366.057	52.1326	2.81129	8.48171e-47	1.58421e-45	LINC00528	22	17777322	17779481	+	2160	lincRNA	long intergenic non-protein coding RNA 528 [Source:HGNC Symbol;Acc:HGNC:26875]	-
ENSG00000147872	1217.4	791.32	1222.23	4760.55	4635.72	5695.77	1076.98	5030.68	-2.22581	9.27091e-47	1.73025e-45	PLIN2	9	19108375	19149290	-	5086	protein_coding	perilipin 2 [Source:HGNC Symbol;Acc:HGNC:248]	-
ENSG00000165102	805.616	800.07	706.453	2042.79	2159.66	2039.19	770.713	2080.55	-1.43088	1.17936e-46	2.19934e-45	HGSNAT	8	43140455	43202855	+	8943	protein_coding	heparan-alpha-glucosaminide N-acetyltransferase [Source:HGNC Symbol;Acc:HGNC:26527]	-
ENSG00000008283	143.646	85.5481	134.432	677.406	707.087	751.655	121.209	712.049	-2.56723	1.28098e-46	2.38698e-45	CYB561	17	63432304	63446378	-	5320	protein_coding	cytochrome b561 [Source:HGNC Symbol;Acc:HGNC:2571]	-
ENSG00000139597	187.937	116.657	122.086	866.885	863.197	747.233	142.227	825.772	-2.5402	1.35517e-46	2.52325e-45	N4BP2L1	13	32400723	32428311	-	6053	protein_coding	NEDD4 binding protein 2 like 1 [Source:HGNC Symbol;Acc:HGNC:25037]	-
ENSG00000171928	132.873	146.793	135.804	592.832	606.909	564.183	138.49	587.975	-2.08288	1.3847e-46	2.57622e-45	TVP23B	17	18780995	18806714	+	5862	protein_coding	trans-golgi network vesicle protein 23 homolog B [Source:HGNC Symbol;Acc:HGNC:20399]	-
ENSG00000012232	943.277	1103.38	976.689	2696.61	2607.96	2789.97	1007.78	2698.18	-1.41904	1.39595e-46	2.59512e-45	EXTL3	8	28600469	28755599	+	13220	protein_coding	exostosin like glycosyltransferase 3 [Source:HGNC Symbol;Acc:HGNC:3518]	-
ENSG00000124788	331.583	278.031	233.198	1088.08	1088.6	1082.38	280.938	1086.35	-1.94825	1.39727e-46	2.59554e-45	ATXN1	6	16299112	16761491	-	17812	protein_coding	ataxin 1 [Source:HGNC Symbol;Acc:HGNC:10548]	-
ENSG00000240342	4484.16	5222.32	6242.85	1606.09	1628.72	1574.05	5316.44	1602.96	1.7294	1.40261e-46	2.60342e-45	RPS2P5	12	118246084	118246962	+	879	processed_pseudogene	ribosomal protein S2 pseudogene 5 [Source:HGNC Symbol;Acc:HGNC:31386]	-
ENSG00000021826	603.314	410.242	489.716	74.8156	58.4369	75.1655	501.091	69.4727	2.84951	1.46455e-46	2.71628e-45	CPS1	2	210477682	210679107	+	10775	protein_coding	carbamoyl-phosphate synthase 1 [Source:HGNC Symbol;Acc:HGNC:2323]	-
ENSG00000120675	251.381	279.976	305.901	942.513	975.897	930.283	279.086	949.564	-1.76865	1.59811e-46	2.96168e-45	DNAJC15	13	43023203	43114224	+	8042	protein_coding	DnaJ heat shock protein family (Hsp40) member C15 [Source:HGNC Symbol;Acc:HGNC:20325]	-
ENSG00000136147	53.8673	78.7432	87.7922	534.281	563.499	448.34	73.4676	515.373	-2.81338	1.6499e-46	3.05526e-45	PHF11	13	49495610	49528987	+	4841	protein_coding	PHD finger protein 11 [Source:HGNC Symbol;Acc:HGNC:17024]	-
ENSG00000104388	863.074	837.983	845	2067.19	2143.8	2050.69	848.686	2087.23	-1.29851	1.65831e-46	3.06846e-45	RAB2A	8	60516857	60623627	+	5654	protein_coding	RAB2A, member RAS oncogene family [Source:HGNC Symbol;Acc:HGNC:9763]	-
ENSG00000175029	0	0.972138	4.11526	2068.81	2132.11	2165.65	1.6958	2122.19	-10.4247	1.76731e-46	3.2676e-45	CTBP2	10	124984317	125161170	-	10946	protein_coding	C-terminal binding protein 2 [Source:HGNC Symbol;Acc:HGNC:2495]	-
ENSG00000175061	3375.69	4032.43	4168.76	11393.9	11598.1	10096	3858.96	11029.3	-1.51515	1.78168e-46	3.29161e-45	LRRC75A-AS1	17	16438822	16478678	+	3759	processed_transcript	LRRC75A antisense RNA 1 [Source:HGNC Symbol;Acc:HGNC:28619]	-
ENSG00000106415	1715.38	1962.75	1613.18	596.898	596.057	574.795	1763.77	589.25	1.58288	1.88764e-46	3.48466e-45	GLCCI1	7	7968794	8094272	+	6885	protein_coding	glucocorticoid induced 1 [Source:HGNC Symbol;Acc:HGNC:18713]	-
ENSG00000206557	1243.74	1079.07	823.052	172.401	179.485	224.612	1048.62	192.166	2.45026	1.89889e-46	3.5027e-45	TRIM71	3	32818018	32897826	+	8685	protein_coding	tripartite motif containing 71 [Source:HGNC Symbol;Acc:HGNC:32669]	-
ENSG00000141013	439.318	476.348	510.292	95.9591	88.4902	103.463	475.319	95.9708	2.30832	1.98728e-46	3.6629e-45	GAS8	16	90019629	90044975	+	5615	protein_coding	growth arrest specific 8 [Source:HGNC Symbol;Acc:HGNC:4166]	-
ENSG00000116106	526.703	244.007	366.258	4.06606	5.00888	3.5372	378.989	4.20405	6.48914	2.16663e-46	3.9904e-45	EPHA4	2	221418027	221574202	-	7554	protein_coding	EPH receptor A4 [Source:HGNC Symbol;Acc:HGNC:3388]	-
ENSG00000232956	1619.61	1658.47	1936.92	548.918	579.36	597.787	1738.33	575.355	1.59446	2.22105e-46	4.08745e-45	SNHG15	7	44983023	44986961	-	3647	lincRNA	small nucleolar RNA host gene 15 [Source:HGNC Symbol;Acc:HGNC:27797]	-
ENSG00000078687	2944.75	2796.84	2227.73	799.388	724.618	821.514	2656.44	781.84	1.76534	2.22357e-46	4.08893e-45	TNRC6C	17	77959240	78108835	+	11111	protein_coding	trinucleotide repeat containing 6C [Source:HGNC Symbol;Acc:HGNC:29318]	-
ENSG00000236397	277.716	197.344	300.414	7.31891	9.18295	7.0744	258.491	7.85875	5.03423	2.341e-46	4.30153e-45	DDX11L2	2	113599036	113601261	-	1398	unprocessed_pseudogene	DEAD/H-box helicase 11 like 2 [Source:HGNC Symbol;Acc:HGNC:37103]	-
ENSG00000141506	497.974	364.552	497.947	1740.27	1649.59	1629.76	453.491	1673.21	-1.88838	2.42702e-46	4.45616e-45	PIK3R5	17	8878911	8965712	-	7506	protein_coding	phosphoinositide-3-kinase regulatory subunit 5 [Source:HGNC Symbol;Acc:HGNC:30035]	-
ENSG00000116128	371.086	277.059	281.21	1182.41	1145.36	1170.81	309.785	1166.2	-1.91349	2.49527e-46	4.57793e-45	BCL9	1	147541412	147626216	+	6420	protein_coding	B cell CLL/lymphoma 9 [Source:HGNC Symbol;Acc:HGNC:1008]	-
ENSG00000130741	4180.1	4024.65	3993.18	8524.09	8516.77	8413.23	4065.98	8484.7	-1.06125	2.51525e-46	4.61104e-45	EIF2S3	X	24054716	24077971	+	3472	protein_coding	eukaryotic translation initiation factor 2 subunit gamma [Source:HGNC Symbol;Acc:HGNC:3267]	-
ENSG00000188938	2801.1	2902.8	2861.48	1227.95	1263.91	1253.94	2855.13	1248.6	1.19341	2.62336e-46	4.80552e-45	FAM120AOS	9	93431441	93453592	-	10147	protein_coding	family with sequence similarity 120A opposite strand [Source:HGNC Symbol;Acc:HGNC:23389]	-
ENSG00000134352	134.07	151.654	108.369	679.846	689.556	592.481	131.364	653.961	-2.30542	2.74059e-46	5.01639e-45	IL6ST	5	55935095	55994993	-	9292	protein_coding	interleukin 6 signal transducer [Source:HGNC Symbol;Acc:HGNC:6021]	-
ENSG00000140853	457.274	450.1	390.95	1468.66	1521.03	1288.42	432.774	1426.04	-1.71806	2.79075e-46	5.10428e-45	NLRC5	16	56989485	57083531	+	12386	protein_coding	NLR family CARD domain containing 5 [Source:HGNC Symbol;Acc:HGNC:29933]	-
ENSG00000138798	293.278	248.867	226.339	20.3303	20.0355	19.4546	256.161	19.9401	3.68357	2.81103e-46	5.13742e-45	EGF	4	109912884	110012266	+	6127	protein_coding	epidermal growth factor [Source:HGNC Symbol;Acc:HGNC:3229]	-
ENSG00000165178	31.1233	6.80497	24.6916	388.716	434.103	350.183	20.8733	391	-4.27872	2.81431e-46	5.13947e-45	NCF1C	7	75156639	75172044	-	1427	unprocessed_pseudogene	neutrophil cytosolic factor 1C pseudogene [Source:HGNC Symbol;Acc:HGNC:32523]	-
ENSG00000138246	1191.07	1099.49	927.306	3173.16	3044.56	3248.03	1072.62	3155.25	-1.55515	2.90181e-46	5.29519e-45	DNAJC13	3	132417526	132539032	+	9606	protein_coding	DnaJ heat shock protein family (Hsp40) member C13 [Source:HGNC Symbol;Acc:HGNC:30343]	-
ENSG00000117500	1000.74	1103.38	1023.33	2958.47	2961.08	2583.92	1042.48	2834.49	-1.44222	3.06658e-46	5.59157e-45	TMED5	1	93149742	93180728	-	9423	protein_coding	transmembrane p24 trafficking protein 5 [Source:HGNC Symbol;Acc:HGNC:24251]	-
ENSG00000187098	2.3941	3.88855	4.11526	514.764	504.227	490.786	3.46597	503.259	-7.18023	3.12846e-46	5.70002e-45	MITF	3	69739435	69968337	+	7181	protein_coding	melanogenesis associated transcription factor [Source:HGNC Symbol;Acc:HGNC:7105]	bHLH
ENSG00000105514	845.119	570.645	731.145	2773.87	2612.13	2656.44	715.636	2680.81	-1.90788	3.37122e-46	6.13763e-45	RAB3D	19	11322046	11346270	-	4417	protein_coding	RAB3D, member RAS oncogene family [Source:HGNC Symbol;Acc:HGNC:9779]	-
ENSG00000147419	380.662	375.245	397.809	1164.52	1152.88	1090.34	384.572	1135.91	-1.56412	3.40527e-46	6.19488e-45	CCDC25	8	27733311	27772653	-	4415	protein_coding	coiled-coil domain containing 25 [Source:HGNC Symbol;Acc:HGNC:25591]	-
ENSG00000121797	106.538	67.0775	97.3945	609.909	592.718	507.588	90.3365	570.072	-2.67098	3.51659e-46	6.3925e-45	CCRL2	3	46407163	46412997	+	3061	protein_coding	C-C motif chemokine receptor like 2 [Source:HGNC Symbol;Acc:HGNC:1612]	-
ENSG00000274270	205.893	230.397	272.979	13.0114	10.0178	9.7273	236.423	10.9188	4.43056	3.5211e-46	6.39581e-45	AL137060.1	13	50125816	50128463	+	2648	sense_intronic	novel transcript, sense intronic to DLEU1	-
ENSG00000123552	13.1676	6.80497	10.974	270.8	274.654	321.885	10.3155	289.113	-4.84149	3.88834e-46	7.05748e-45	USP45	6	99432379	99521728	-	8051	protein_coding	ubiquitin specific peptidase 45 [Source:HGNC Symbol;Acc:HGNC:20080]	-
ENSG00000180539	15.5617	23.3313	19.2046	395.221	391.527	259.984	19.3658	348.911	-4.15774	3.90727e-46	7.08643e-45	C9orf139	9	137027464	137037957	+	4990	antisense	chromosome 9 open reading frame 139 [Source:HGNC Symbol;Acc:HGNC:31426]	-
ENSG00000104738	4640.97	4618.63	4363.55	10347.3	9971.85	11281.9	4541.05	10533.7	-1.21367	4.18304e-46	7.5808e-45	MCM4	8	47960185	47978160	+	6973	protein_coding	minichromosome maintenance complex component 4 [Source:HGNC Symbol;Acc:HGNC:6947]	-
ENSG00000141030	1188.67	1183.09	1367.64	3204.87	3142.24	3361.22	1246.47	3236.11	-1.37791	4.35383e-46	7.88432e-45	COPS3	17	17246820	17281293	-	2788	protein_coding	COP9 signalosome subunit 3 [Source:HGNC Symbol;Acc:HGNC:2239]	-
ENSG00000272405	618.876	510.372	517.151	120.355	91.8295	102.579	548.8	104.921	2.3858	4.39742e-46	7.9572e-45	AL365181.3	1	156641666	156644887	-	3222	antisense	novel transcript, antisense to BCAN	-
ENSG00000120519	353.13	358.719	314.132	1215.75	1147.87	1047.9	341.994	1137.17	-1.73073	4.80587e-46	8.68968e-45	SLC10A7	4	146253975	146521964	-	6687	protein_coding	solute carrier family 10 member 7 [Source:HGNC Symbol;Acc:HGNC:23088]	-
ENSG00000163803	17.9558	6.80497	28.8068	320.406	363.144	321.885	17.8559	335.145	-4.30318	4.83825e-46	8.74156e-45	PLB1	2	28457145	28643788	+	8238	protein_coding	phospholipase B1 [Source:HGNC Symbol;Acc:HGNC:30041]	-
ENSG00000170954	238.213	262.477	238.685	5.69249	10.8526	1.7686	246.459	6.10455	5.3213	4.93705e-46	8.91331e-45	ZNF415	19	53107879	53133077	-	3780	protein_coding	zinc finger protein 415 [Source:HGNC Symbol;Acc:HGNC:20636]	zf-C2H2
ENSG00000130649	305.248	236.23	245.544	8.13213	4.17407	2.6529	262.341	4.98636	5.69905	5.4169e-46	9.77221e-45	CYP2E1	10	133520406	133561220	+	9621	protein_coding	cytochrome P450 family 2 subfamily E member 1 [Source:HGNC Symbol;Acc:HGNC:2631]	-
ENSG00000104691	10.7735	5.83283	10.974	292.757	277.993	277.67	9.19344	282.806	-4.98685	7.14435e-46	1.28788e-44	UBXN8	8	30732247	30767006	+	3217	protein_coding	UBX domain protein 8 [Source:HGNC Symbol;Acc:HGNC:30307]	-
ENSG00000100151	98.1582	75.8268	106.997	540.786	524.263	479.29	93.6606	514.78	-2.4718	8.41627e-46	1.51601e-44	PICK1	22	38056311	38075701	+	4371	protein_coding	protein interacting with PRKCA 1 [Source:HGNC Symbol;Acc:HGNC:9394]	-
ENSG00000130669	2785.54	2870.72	3167.38	1107.6	982.575	1138.98	2941.21	1076.38	1.44993	8.68271e-46	1.56282e-44	PAK4	19	39125770	39182816	+	7115	protein_coding	p21 (RAC1) activated kinase 4 [Source:HGNC Symbol;Acc:HGNC:16059]	-
ENSG00000101236	1926.06	1558.34	1502.07	5111.85	4885.33	4738.96	1662.15	4912.05	-1.56322	9.59605e-46	1.72591e-44	RNF24	20	3927309	4015582	-	7668	protein_coding	ring finger protein 24 [Source:HGNC Symbol;Acc:HGNC:13779]	-
ENSG00000126243	360.313	415.103	481.486	70.7495	63.4458	64.5539	418.967	66.2497	2.65863	1.02051e-45	1.83407e-44	LRFN3	19	35935358	35945767	+	4044	protein_coding	leucine rich repeat and fibronectin type III domain containing 3 [Source:HGNC Symbol;Acc:HGNC:28370]	-
ENSG00000152784	2133.15	2017.19	2078.21	848.181	795.577	741.927	2076.18	795.228	1.38385	1.03346e-45	1.85594e-44	PRDM8	4	80183879	80204329	+	4588	protein_coding	PR/SET domain 8 [Source:HGNC Symbol;Acc:HGNC:13993]	zf-C2H2
ENSG00000050438	1199.45	1090.74	877.922	269.987	261.297	236.992	1056.04	256.092	2.04456	1.0795e-45	1.93715e-44	SLC4A8	12	51391317	51515763	+	17980	protein_coding	solute carrier family 4 member 8 [Source:HGNC Symbol;Acc:HGNC:11034]	-
ENSG00000179134	3384.07	3277.08	3031.58	1355.63	1308.15	1368.01	3230.91	1343.93	1.26589	1.08327e-45	1.94246e-44	SAMD4B	19	39342396	39385710	+	8057	protein_coding	sterile alpha motif domain containing 4B [Source:HGNC Symbol;Acc:HGNC:25492]	-
ENSG00000168806	1325.14	1274.47	1279.85	435.069	487.531	433.307	1293.15	451.969	1.51637	1.09886e-45	1.96892e-44	LCMT2	15	43323649	43330605	-	6957	protein_coding	leucine carboxyl methyltransferase 2 [Source:HGNC Symbol;Acc:HGNC:17558]	-
ENSG00000167077	94.5671	65.1332	100.138	565.183	571.012	480.175	86.6128	538.79	-2.65267	1.15869e-45	2.07456e-44	MEI1	22	41699499	41799456	+	5393	protein_coding	meiotic double-stranded break formation protein 1 [Source:HGNC Symbol;Acc:HGNC:28613]	-
ENSG00000103066	348.342	261.505	318.247	1350.75	1228.01	1100.07	309.365	1226.28	-1.99118	1.23143e-45	2.20314e-44	PLA2G15	16	68245304	68261062	+	4464	protein_coding	phospholipase A2 group XV [Source:HGNC Symbol;Acc:HGNC:17163]	-
ENSG00000225489	223.849	238.174	207.135	13.0114	9.18295	13.2645	223.052	11.8196	4.24153	1.65468e-45	2.95815e-44	AL354707.1	9	6716495	6727438	+	2839	lincRNA	novel transcript	-
ENSG00000164542	475.23	503.567	449.935	108.97	89.325	98.1573	476.244	98.8176	2.26975	1.79866e-45	3.21313e-44	KIAA0895	7	36324221	36390125	-	6728	protein_coding	KIAA0895 [Source:HGNC Symbol;Acc:HGNC:22206]	-
ENSG00000132589	2828.63	2510.06	2953.39	6920.44	6696.04	7428.12	2764.03	7014.86	-1.34446	1.91276e-45	3.41439e-44	FLOT2	17	28879335	28897679	-	3336	protein_coding	flotillin 2 [Source:HGNC Symbol;Acc:HGNC:3758]	-
ENSG00000130338	4.78821	2.91641	1.37175	564.37	548.472	552.687	3.02546	555.176	-7.49222	2.06189e-45	3.67784e-44	TULP4	6	158232236	158511828	+	12285	protein_coding	tubby like protein 4 [Source:HGNC Symbol;Acc:HGNC:15530]	Tub
ENSG00000135722	320.81	309.14	334.708	51.2324	47.5844	46.8679	321.553	48.5615	2.72512	2.37054e-45	4.2252e-44	FBXL8	16	67159931	67164570	+	3130	protein_coding	F-box and leucine rich repeat protein 8 [Source:HGNC Symbol;Acc:HGNC:17875]	-
ENSG00000107758	743.369	688.274	732.516	1930.57	1965.99	1794.24	721.386	1896.93	-1.39611	2.41841e-45	4.3073e-44	PPP3CB	10	73436428	73496024	-	5094	protein_coding	protein phosphatase 3 catalytic subunit beta [Source:HGNC Symbol;Acc:HGNC:9315]	-
ENSG00000260997	1382.59	1547.64	1430.74	467.597	484.192	536.77	1453.66	496.186	1.55199	2.59252e-45	4.61395e-44	AC004847.1	7	44958999	44960909	-	1911	sense_overlapping	novel transcript, overlapping MYO1G	-
ENSG00000148337	7061.41	7512.68	8052.19	3257.73	3229.89	3352.38	7542.09	3280	1.20115	2.67795e-45	4.76242e-44	CIZ1	9	128166064	128204383	-	6993	protein_coding	CDKN1A interacting zinc finger protein 1 [Source:HGNC Symbol;Acc:HGNC:16744]	Others
ENSG00000136929	1022.28	710.633	899.87	187.852	184.494	152.1	877.595	174.815	2.32522	2.71468e-45	4.82413e-44	HEMGN	9	97926791	97944856	-	2394	protein_coding	hemogen [Source:HGNC Symbol;Acc:HGNC:17509]	-
ENSG00000224418	214.272	212.898	234.57	8.94534	13.357	7.9587	220.58	10.087	4.44619	2.90318e-45	5.15526e-44	STK24-AS1	13	98577244	98578830	+	1278	antisense	STK24 antisense RNA 1 [Source:HGNC Symbol;Acc:HGNC:39935]	-
ENSG00000162881	27.5322	15.5542	16.461	267.547	297.194	298.009	19.8491	287.583	-3.86502	2.95331e-45	5.24036e-44	OXER1	2	42762481	42764261	-	1781	protein_coding	oxoeicosanoid receptor 1 [Source:HGNC Symbol;Acc:HGNC:24884]	-
ENSG00000119403	6915.37	6026.28	6725.71	2610.41	2526.15	2808.54	6555.79	2648.36	1.30749	2.97041e-45	5.26678e-44	PHF19	9	120855652	120894896	-	6733	protein_coding	PHD finger protein 19 [Source:HGNC Symbol;Acc:HGNC:24566]	-
ENSG00000163701	664.364	431.629	654.327	82.9477	75.968	90.1986	583.44	83.0381	2.81079	2.98737e-45	5.29289e-44	IL17RE	3	9902612	9916402	+	4676	protein_coding	interleukin 17 receptor E [Source:HGNC Symbol;Acc:HGNC:18439]	-
ENSG00000151287	1736.92	1912.2	2159.14	610.723	668.686	588.059	1936.09	622.489	1.63624	3.09851e-45	5.48572e-44	TEX30	13	102765990	102773811	-	2154	protein_coding	testis expressed 30 [Source:HGNC Symbol;Acc:HGNC:25188]	-
ENSG00000136152	324.401	332.471	275.722	1183.22	1210.48	1006.33	310.865	1133.35	-1.86263	3.12253e-45	5.52414e-44	COG3	13	45464898	45536630	+	6016	protein_coding	component of oligomeric golgi complex 3 [Source:HGNC Symbol;Acc:HGNC:18619]	-
ENSG00000174307	88.5818	91.381	117.971	590.392	536.785	487.249	99.3112	538.142	-2.44733	3.26362e-45	5.76946e-44	PHLDA3	1	201464383	201469237	-	3138	protein_coding	pleckstrin homology like domain family A member 3 [Source:HGNC Symbol;Acc:HGNC:8934]	-
ENSG00000197724	4819.33	5195.11	4397.84	1967.97	1938.44	1926.89	4804.09	1944.43	1.30543	3.36348e-45	5.94157e-44	PHF2	9	93576407	93679587	+	5569	protein_coding	PHD finger protein 2 [Source:HGNC Symbol;Acc:HGNC:8920]	-
ENSG00000105339	1047.42	812.707	919.075	3102.41	3074.62	2666.16	926.401	2947.73	-1.67131	4.01668e-45	7.09017e-44	DENND3	8	141117278	141195808	+	14670	protein_coding	DENN domain containing 3 [Source:HGNC Symbol;Acc:HGNC:29134]	-
ENSG00000111859	59.8526	20.4149	35.6656	537.533	555.151	423.58	38.6444	505.421	-3.72928	4.55787e-45	8.03951e-44	NEDD9	6	11183298	11382348	-	10359	protein_coding	neural precursor cell expressed, developmentally down-regulated 9 [Source:HGNC Symbol;Acc:HGNC:7733]	-
ENSG00000116133	0	0.972138	1.37175	18194	17869.2	15411.6	0.781297	17158.3	-14.4412	4.64593e-45	8.18875e-44	DHCR24	1	54849627	54887271	-	6290	protein_coding	24-dehydrocholesterol reductase [Source:HGNC Symbol;Acc:HGNC:2859]	-
ENSG00000180871	14.3646	9.72138	8.23052	261.854	259.627	292.703	10.7722	271.395	-4.65121	4.99556e-45	8.79847e-44	CXCR2	2	218125289	218137253	+	3231	protein_coding	C-X-C motif chemokine receptor 2 [Source:HGNC Symbol;Acc:HGNC:6027]	-
ENSG00000167393	1683.05	2000.66	2093.3	622.108	608.579	660.572	1925.67	630.419	1.61101	5.13016e-45	9.02886e-44	PPP2R3B	X	333963	386955	-	9015	protein_coding	protein phosphatase 2 regulatory subunit B''beta [Source:HGNC Symbol;Acc:HGNC:13417]	-
ENSG00000103064	80.2025	91.381	39.7809	563.556	556.821	588.944	70.4548	569.773	-2.99198	5.19288e-45	9.13248e-44	SLC7A6	16	68264516	68301823	+	7588	protein_coding	solute carrier family 7 member 6 [Source:HGNC Symbol;Acc:HGNC:11064]	-
ENSG00000267100	1176.7	1338.63	1534.99	374.078	409.893	375.827	1350.11	386.599	1.80328	5.30745e-45	9.32707e-44	ILF3-DT	19	10651862	10653844	-	1983	lincRNA	ILF3 divergent tranacript [Source:HGNC Symbol;Acc:HGNC:27115]	-
ENSG00000072274	31015.6	27676.8	25509.1	9813.04	9684.67	11304	28067.2	10267.2	1.4509	6.70298e-45	1.17708e-43	TFRC	3	196027183	196082189	-	7887	protein_coding	transferrin receptor [Source:HGNC Symbol;Acc:HGNC:11763]	-
ENSG00000206341	59.8526	80.6874	79.5617	811.586	510.906	541.191	73.3672	621.228	-3.08071	6.74361e-45	1.18334e-43	HLA-H	6	29887752	29890482	+	1096	unprocessed_pseudogene	major histocompatibility complex, class I, H (pseudogene) [Source:HGNC Symbol;Acc:HGNC:4965]	-
ENSG00000251322	3056.07	2627.69	2466.41	905.919	907.442	763.151	2716.73	858.837	1.6612	6.80679e-45	1.19355e-43	SHANK3	22	50674415	50733298	+	7455	protein_coding	SH3 and multiple ankyrin repeat domains 3 [Source:HGNC Symbol;Acc:HGNC:14294]	-
ENSG00000135736	1030.66	972.138	1181.08	294.383	328.082	276.786	1061.29	299.75	1.82202	6.93239e-45	1.21467e-43	CCDC102A	16	57512178	57536599	-	2582	protein_coding	coiled-coil domain containing 102A [Source:HGNC Symbol;Acc:HGNC:28097]	-
ENSG00000029725	824.769	791.32	823.052	1987.49	1943.45	2025.93	813.047	1985.62	-1.28888	8.30278e-45	1.45372e-43	RABEP1	17	5282265	5385812	+	6531	protein_coding	rabaptin, RAB GTPase binding effector protein 1 [Source:HGNC Symbol;Acc:HGNC:17677]	-
ENSG00000178104	14.3646	34.997	10.974	1156.39	1207.97	1185.85	20.1119	1183.4	-5.84106	8.73193e-45	1.52773e-43	PDE4DIP	1	148808181	149048286	+	27623	protein_coding	phosphodiesterase 4D interacting protein [Source:HGNC Symbol;Acc:HGNC:15580]	-
ENSG00000140534	3958.65	3489.98	3176.98	1233.64	1307.32	1288.42	3541.87	1276.46	1.47267	8.83098e-45	1.54393e-43	TICRR	15	89575482	89631056	+	8402	protein_coding	TOPBP1 interacting checkpoint and replication regulator [Source:HGNC Symbol;Acc:HGNC:28704]	-
ENSG00000198932	513.535	396.632	396.437	76.442	65.1154	69.8597	435.535	70.4724	2.62686	1.03745e-44	1.81245e-43	GPRASP1	X	102651366	102659083	+	6340	protein_coding	G protein-coupled receptor associated sorting protein 1 [Source:HGNC Symbol;Acc:HGNC:24834]	-
ENSG00000074356	870.257	790.348	729.773	2240.4	2252.33	2077.22	796.793	2189.98	-1.45784	1.09254e-44	1.9073e-43	NCBP3	17	3802165	3846251	-	14718	protein_coding	nuclear cap binding subunit 3 [Source:HGNC Symbol;Acc:HGNC:24612]	-
ENSG00000083520	768.507	766.045	684.505	1954.15	1911.72	1887.98	739.686	1917.95	-1.37282	1.09954e-44	1.9181e-43	DIS3	13	72752169	72782096	-	10835	protein_coding	DIS3 homolog, exosome endoribonuclease and 3'-5' exoribonuclease [Source:HGNC Symbol;Acc:HGNC:20604]	-
ENSG00000106484	5.98526	0	9.60228	351.308	369.822	399.703	5.19584	373.611	-6.32055	1.10445e-44	1.92527e-43	MEST	7	130486171	130506465	+	4794	protein_coding	mesoderm specific transcript [Source:HGNC Symbol;Acc:HGNC:7028]	-
ENSG00000225217	1.19705	3.88855	6.85877	444.827	525.098	385.555	3.98146	451.827	-6.86998	1.27293e-44	2.21733e-43	HSPA7	1	161606291	161608217	+	1927	unprocessed_pseudogene	heat shock protein family A (Hsp70) member 7 [Source:HGNC Symbol;Acc:HGNC:5240]	-
ENSG00000070182	3.59116	2.91641	2.74351	575.754	540.959	1024.9	3.08369	713.872	-7.8536	1.28609e-44	2.2386e-43	SPTB	14	64746283	64879907	-	14796	protein_coding	spectrin beta, erythrocytic [Source:HGNC Symbol;Acc:HGNC:11274]	-
ENSG00000101181	2019.43	2103.71	2150.91	862.005	808.099	873.688	2091.35	847.931	1.30238	1.34972e-44	2.34764e-43	MTG2	20	62183029	62203568	+	5209	protein_coding	mitochondrial ribosome associated GTPase 2 [Source:HGNC Symbol;Acc:HGNC:16239]	-
ENSG00000134256	8.37936	2.91641	2.74351	369.198	362.309	352.836	4.67976	361.448	-6.28557	1.48672e-44	2.58405e-43	CD101	1	117001750	117036476	+	3828	protein_coding	CD101 molecule [Source:HGNC Symbol;Acc:HGNC:5949]	-
ENSG00000235374	322.007	291.641	381.348	44.7267	36.7318	45.0993	331.665	42.1859	2.97227	1.60577e-44	2.78892e-43	SSR4P1	21	45070952	45074165	-	2636	transcribed_processed_pseudogene	signal sequence receptor subunit 4 pseudogene 1 [Source:HGNC Symbol;Acc:HGNC:23131]	-
ENSG00000167600	124.493	57.3561	89.164	708.308	693.73	646.423	90.3378	682.82	-2.93034	1.72697e-44	2.99723e-43	CYP2S1	19	41193049	41207539	+	2874	protein_coding	cytochrome P450 family 2 subfamily S member 1 [Source:HGNC Symbol;Acc:HGNC:15654]	-
ENSG00000183010	100.552	112.768	111.112	606.657	548.472	805.597	108.144	653.575	-2.59406	1.73936e-44	3.01654e-43	PYCR1	17	81932384	81942412	-	2886	protein_coding	pyrroline-5-carboxylate reductase 1 [Source:HGNC Symbol;Acc:HGNC:9721]	-
ENSG00000137496	119.705	121.517	71.3312	622.921	601.9	595.134	104.185	606.652	-2.52723	1.83873e-44	3.18655e-43	IL18BP	11	71998541	72005715	+	4323	protein_coding	interleukin 18 binding protein [Source:HGNC Symbol;Acc:HGNC:5987]	-
ENSG00000101190	1349.08	1439.74	1148.16	391.155	419.076	399.703	1312.32	403.312	1.70376	1.86127e-44	3.22326e-43	TCFL5	20	62841115	62861763	-	3436	protein_coding	transcription factor like 5 [Source:HGNC Symbol;Acc:HGNC:11646]	bHLH
ENSG00000128512	32.3204	43.7462	21.9481	335.857	330.586	323.654	32.6716	330.032	-3.30267	1.94e-44	3.35716e-43	DOCK4	7	111726110	112206411	-	11499	protein_coding	dedicator of cytokinesis 4 [Source:HGNC Symbol;Acc:HGNC:19192]	-
ENSG00000156531	0	0.972138	4.11526	1778.5	1844.94	1783.63	1.6958	1802.36	-10.189	1.95954e-44	3.3885e-43	PHF6	X	134373253	134428791	+	8016	protein_coding	PHD finger protein 6 [Source:HGNC Symbol;Acc:HGNC:18145]	-
ENSG00000221990	438.121	396.632	441.705	67.4966	54.2629	84.0085	425.486	68.5893	2.63447	2.03413e-44	3.51493e-43	EXOC3-AS1	5	441498	443160	-	1663	antisense	EXOC3 antisense RNA 1 [Source:HGNC Symbol;Acc:HGNC:25175]	-
ENSG00000003393	1423.29	1088.79	1045.28	4393.79	4238.35	3729.98	1185.79	4120.7	-1.79705	2.05122e-44	3.5419e-43	ALS2	2	201700554	201781189	-	10384	protein_coding	ALS2, alsin Rho guanine nucleotide exchange factor [Source:HGNC Symbol;Acc:HGNC:443]	-
ENSG00000090686	2175.04	2010.38	2020.59	4681.66	4549.73	4557.68	2068.67	4596.36	-1.15192	2.12601e-44	3.66837e-43	USP48	1	21678298	21783606	-	9497	protein_coding	ubiquitin specific peptidase 48 [Source:HGNC Symbol;Acc:HGNC:18533]	-
ENSG00000177732	4602.66	5066.78	5207.18	1974.48	1865.81	2124.97	4958.87	1988.42	1.31846	2.15827e-44	3.72134e-43	SOX12	20	325595	330224	+	4630	protein_coding	SRY-box 12 [Source:HGNC Symbol;Acc:HGNC:11198]	HMG
ENSG00000152256	144.843	106.935	128.945	561.93	590.213	587.175	126.908	579.773	-2.19871	2.39746e-44	4.13075e-43	PDK1	2	172555373	172608669	+	14883	protein_coding	pyruvate dehydrogenase kinase 1 [Source:HGNC Symbol;Acc:HGNC:8809]	-
ENSG00000167619	231.031	206.093	286.697	7.31891	6.67851	3.5372	241.274	5.84487	5.35235	2.58462e-44	4.45001e-43	TMEM145	19	42313325	42325062	+	2640	protein_coding	transmembrane protein 145 [Source:HGNC Symbol;Acc:HGNC:26912]	-
ENSG00000198715	361.51	353.858	433.474	1284.88	1177.92	1216.8	382.947	1226.53	-1.68372	2.6188e-44	4.50558e-43	GLMP	1	156290089	156295689	-	3471	protein_coding	glycosylated lysosomal membrane protein [Source:HGNC Symbol;Acc:HGNC:29436]	NCU-G1
ENSG00000232442	343.554	373.301	388.206	69.9363	61.7762	57.4795	368.354	63.064	2.54402	2.62925e-44	4.5203e-43	MHENCR	20	63627227	63628824	+	801	antisense	melanoma highly expressed competing endogenous lncRNA for miR-425 and miR-489 [Source:HGNC Symbol;Acc:HGNC:53110]	-
ENSG00000167513	11858	12242.1	13861.6	4855.69	4401.97	5205.87	12653.9	4821.18	1.39205	3.00842e-44	5.16844e-43	CDT1	16	88803213	88809258	+	3336	protein_coding	chromatin licensing and DNA replication factor 1 [Source:HGNC Symbol;Acc:HGNC:24576]	-
ENSG00000204603	580.57	473.431	441.705	0.813213	5.00888	0	498.569	1.9407	7.9867	3.73091e-44	6.40503e-43	LINC01257	12	131165011	131212931	+	2562	lincRNA	long intergenic non-protein coding RNA 1257 [Source:HGNC Symbol;Acc:HGNC:26972]	-
ENSG00000186480	4081.95	4989.01	4297.7	21003.7	20622.4	13872	4456.22	18499.4	-2.05338	3.74444e-44	6.42362e-43	INSIG1	7	155297776	155310235	+	3650	protein_coding	insulin induced gene 1 [Source:HGNC Symbol;Acc:HGNC:6083]	-
ENSG00000163811	750.551	755.351	676.275	1911.86	1909.22	2130.28	727.392	1983.79	-1.44566	4.39833e-44	7.53995e-43	WDR43	2	28894643	28948222	+	4130	protein_coding	WD repeat domain 43 [Source:HGNC Symbol;Acc:HGNC:28945]	-
ENSG00000184058	214.272	251.784	234.57	4.87928	15.0266	12.3802	233.542	10.762	4.44856	4.56196e-44	7.81483e-43	TBX1	22	19756703	19783593	+	3580	protein_coding	T-box 1 [Source:HGNC Symbol;Acc:HGNC:11592]	T-box
ENSG00000137135	1124.03	1196.7	1164.62	426.123	415.737	428.885	1161.78	423.582	1.45606	5.01688e-44	8.58793e-43	ARHGEF39	9	35658875	35675866	-	6496	protein_coding	Rho guanine nucleotide exchange factor 39 [Source:HGNC Symbol;Acc:HGNC:25909]	-
ENSG00000018510	1340.7	1141.29	1097.4	3128.43	3230.73	3375.37	1193.13	3244.84	-1.44316	5.35253e-44	9.1559e-43	AGPS	2	177392644	177559299	+	8965	protein_coding	alkylglycerone phosphate synthase [Source:HGNC Symbol;Acc:HGNC:327]	-
ENSG00000103429	679.925	631.89	762.695	1951.71	1860.8	1903.9	691.503	1905.47	-1.46538	5.83655e-44	9.97668e-43	BFAR	16	14632815	14669236	+	4401	protein_coding	bifunctional apoptosis regulator [Source:HGNC Symbol;Acc:HGNC:17613]	-
ENSG00000160932	0	0	4.11526	3640.75	3679.02	3863.5	1.37175	3727.76	-11.6521	5.84171e-44	9.97833e-43	LY6E	8	143017982	143023832	+	2640	protein_coding	lymphocyte antigen 6 family member E [Source:HGNC Symbol;Acc:HGNC:6727]	-
ENSG00000104894	2087.66	1760.54	2255.16	6393.48	6104.16	5491.5	2034.45	5996.38	-1.56075	6.56855e-44	1.12118e-42	CD37	19	49335171	49343335	+	4161	protein_coding	CD37 molecule [Source:HGNC Symbol;Acc:HGNC:1666]	-
ENSG00000168060	2.3941	2.91641	2.74351	605.03	629.449	591.596	2.68467	608.692	-7.8172	7.27774e-44	1.24134e-42	NAALADL1	11	65044818	65058549	-	4044	protein_coding	N-acetylated alpha-linked acidic dipeptidase like 1 [Source:HGNC Symbol;Acc:HGNC:23536]	-
ENSG00000164292	2890.88	2591.72	2285.34	828.664	884.902	918.787	2589.31	877.451	1.56182	7.35657e-44	1.25389e-42	RHOBTB3	5	95713522	95824383	+	8833	protein_coding	Rho related BTB domain containing 3 [Source:HGNC Symbol;Acc:HGNC:18757]	-
ENSG00000244300	144.843	100.13	113.856	610.723	577.691	565.067	119.61	584.494	-2.29429	7.43633e-44	1.26657e-42	GATA2-AS1	3	128489212	128502348	+	2283	antisense	GATA2 antisense RNA 1 [Source:HGNC Symbol;Acc:HGNC:51108]	-
ENSG00000071794	4548.8	4326.01	4172.87	1950.9	1961.81	1832.27	4349.23	1914.99	1.18343	7.49283e-44	1.27528e-42	HLTF	3	149030127	149086554	-	6024	protein_coding	helicase like transcription factor [Source:HGNC Symbol;Acc:HGNC:11099]	-
ENSG00000125247	1498.71	1491.26	1425.25	535.094	561.829	587.175	1471.74	561.366	1.39128	1.01424e-43	1.72501e-42	TMTC4	13	100603927	100675093	-	6272	protein_coding	transmembrane and tetratricopeptide repeat containing 4 [Source:HGNC Symbol;Acc:HGNC:25904]	-
ENSG00000138346	1459.21	1461.12	1369.01	517.203	555.986	489.018	1429.78	520.736	1.4574	1.03263e-43	1.75504e-42	DNA2	10	68414064	68472121	-	4867	protein_coding	DNA replication helicase/nuclease 2 [Source:HGNC Symbol;Acc:HGNC:2939]	-
ENSG00000132563	416.574	383.022	448.563	86.2005	77.6376	69.8597	416.053	77.8993	2.41328	1.04763e-43	1.77925e-42	REEP2	5	138439017	138446969	+	3284	protein_coding	receptor accessory protein 2 [Source:HGNC Symbol;Acc:HGNC:17975]	-
ENSG00000168028	21128	21742.8	25536.6	55923	55376.5	55348.3	22802.5	55549.3	-1.28469	1.09292e-43	1.85484e-42	RPSA	3	39406689	39412542	+	3936	protein_coding	ribosomal protein SA [Source:HGNC Symbol;Acc:HGNC:6502]	-
ENSG00000089041	123.296	114.712	79.5617	729.452	713.765	540.307	105.857	661.175	-2.63449	1.11783e-43	1.89577e-42	P2RX7	12	121132819	121188032	+	5546	protein_coding	purinergic receptor P2X 7 [Source:HGNC Symbol;Acc:HGNC:8537]	-
ENSG00000185728	936.094	903.116	790.13	2367.26	2309.93	2246.12	876.447	2307.77	-1.39515	1.15384e-43	1.95544e-42	YTHDF3	8	63168553	63212786	+	6163	protein_coding	YTH N6-methyladenosine RNA binding protein 3 [Source:HGNC Symbol;Acc:HGNC:26465]	-
ENSG00000153113	708.655	559.951	626.891	1872.83	1817.39	1848.19	631.833	1846.13	-1.54887	1.24928e-43	2.11568e-42	CAST	5	96525267	96779595	+	12448	protein_coding	calpastatin [Source:HGNC Symbol;Acc:HGNC:1515]	-
ENSG00000261546	316.022	214.842	248.287	5.69249	6.67851	1.7686	259.717	4.7132	5.76611	1.30231e-43	2.20391e-42	AC135782.3	16	89113175	89115279	-	2105	antisense	novel transcript, antisense to ACSF3	-
ENSG00000254415	122.099	65.1332	101.51	719.693	654.494	580.101	96.2474	651.429	-2.77167	1.33419e-43	2.25627e-42	SIGLEC14	19	51642553	51646801	-	2082	protein_coding	sialic acid binding Ig like lectin 14 [Source:HGNC Symbol;Acc:HGNC:32926]	-
ENSG00000123411	175.967	180.818	161.867	648.944	663.677	623.431	172.884	645.35	-1.89677	1.34897e-43	2.27964e-42	IKZF4	12	56007659	56038435	+	6808	protein_coding	IKAROS family zinc finger 4 [Source:HGNC Symbol;Acc:HGNC:13179]	zf-C2H2
ENSG00000170846	1346.68	1569.03	1576.15	513.95	524.263	532.348	1497.29	523.52	1.51623	1.63318e-43	2.75797e-42	AC093323.1	4	6663396	6676755	+	3599	protein_coding	Morf4 family associated protein 1 like 1 pseudogene [Source:NCBI gene;Acc:93622]	-
ENSG00000062485	3538.48	3087.51	3444.47	7638.51	7549.22	7795.1	3356.82	7660.94	-1.19101	2.21758e-43	3.74218e-42	CS	12	56271699	56300392	-	6402	protein_coding	citrate synthase [Source:HGNC Symbol;Acc:HGNC:2422]	-
ENSG00000160948	632.043	701.884	766.81	2059.05	1942.61	1879.14	700.246	1960.27	-1.48641	2.22796e-43	3.75703e-42	VPS28	8	144423601	144428563	-	3769	protein_coding	VPS28, ESCRT-I subunit [Source:HGNC Symbol;Acc:HGNC:18178]	-
ENSG00000102858	1424.49	1237.53	1430.74	3330.92	3333.41	3420.47	1364.25	3361.6	-1.30257	2.48784e-43	4.19231e-42	MGRN1	16	4616493	4690974	+	10219	protein_coding	mahogunin ring finger 1 [Source:HGNC Symbol;Acc:HGNC:20254]	-
ENSG00000076662	495.579	374.273	473.255	1482.49	1531.05	1431.68	447.703	1481.74	-1.73089	2.60884e-43	4.39309e-42	ICAM3	19	10333776	10339823	-	2950	protein_coding	intercellular adhesion molecule 3 [Source:HGNC Symbol;Acc:HGNC:5346]	-
ENSG00000160563	1304.79	1392.1	1543.22	477.356	504.227	494.323	1413.37	491.969	1.52181	2.72574e-43	4.58669e-42	MED27	9	131860107	132079908	-	2107	protein_coding	mediator complex subunit 27 [Source:HGNC Symbol;Acc:HGNC:2377]	-
ENSG00000124780	1083.33	957.556	1107.01	330.164	353.961	336.918	1049.3	340.348	1.62291	2.89756e-43	4.87237e-42	KCNK17	6	39299001	39314553	-	2172	protein_coding	potassium two pore domain channel subfamily K member 17 [Source:HGNC Symbol;Acc:HGNC:14465]	-
ENSG00000172322	25.1381	6.80497	20.5763	1489.81	1527.71	1134.56	17.5065	1384.02	-6.33134	2.90358e-43	4.87904e-42	CLEC12A	12	9951316	9995694	+	3250	protein_coding	C-type lectin domain family 12 member A [Source:HGNC Symbol;Acc:HGNC:31713]	-
ENSG00000088854	2.3941	0	6.85877	614.789	562.664	588.059	3.08429	588.504	-7.76163	3.08924e-43	5.18735e-42	C20orf194	20	3249305	3407625	-	8541	protein_coding	chromosome 20 open reading frame 194 [Source:HGNC Symbol;Acc:HGNC:17721]	-
ENSG00000117676	2615.56	2350.63	2823.07	6356.88	6235.22	6696.8	2596.42	6429.63	-1.3092	3.40042e-43	5.70584e-42	RPS6KA1	1	26529761	26575030	+	5884	protein_coding	ribosomal protein S6 kinase A1 [Source:HGNC Symbol;Acc:HGNC:10430]	-
ENSG00000101193	5651.28	5442.03	5676.32	2543.73	2489.41	2703.3	5589.88	2578.82	1.11605	3.80713e-43	6.38379e-42	GID8	20	62938119	62948475	+	4622	protein_coding	GID complex subunit 8 homolog [Source:HGNC Symbol;Acc:HGNC:15857]	-
ENSG00000171314	4081.95	3792.31	4156.41	8785.95	8529.29	9272.77	4010.22	8862.67	-1.14447	4.26699e-43	7.14984e-42	PGAM1	10	97426160	97433441	+	2568	protein_coding	phosphoglycerate mutase 1 [Source:HGNC Symbol;Acc:HGNC:8888]	-
ENSG00000175093	730.202	778.682	746.234	1.62643	1.66963	0.8843	751.706	1.39345	9.064	4.28976e-43	7.18293e-42	SPSB4	3	141051402	141148611	+	3740	protein_coding	splA/ryanodine receptor domain and SOCS box containing 4 [Source:HGNC Symbol;Acc:HGNC:30630]	-
ENSG00000012779	4.78821	19.4428	4.11526	2608.79	2604.62	2213.4	9.44874	2475.6	-7.97863	4.74078e-43	7.93256e-42	ALOX5	10	45374176	45446119	+	3730	protein_coding	arachidonate 5-lipoxygenase [Source:HGNC Symbol;Acc:HGNC:435]	-
ENSG00000104490	1035.45	705.772	909.473	170.775	170.302	204.273	883.565	181.783	2.2805	5.02675e-43	8.40513e-42	NCALD	8	101686543	102124907	-	8042	protein_coding	neurocalcin delta [Source:HGNC Symbol;Acc:HGNC:7655]	-
ENSG00000148516	1683.05	1640.97	1355.29	527.775	484.192	493.439	1559.77	501.802	1.63706	5.07193e-43	8.47472e-42	ZEB1	10	31318495	31529814	+	8650	protein_coding	zinc finger E-box binding homeobox 1 [Source:HGNC Symbol;Acc:HGNC:11642]	zf-C2H2
ENSG00000174137	314.825	349.97	378.604	54.4852	43.4103	30.9505	347.799	42.9487	3.01176	5.26593e-43	8.79269e-42	FAM53A	4	1617915	1684302	-	4239	protein_coding	family with sequence similarity 53 member A [Source:HGNC Symbol;Acc:HGNC:31860]	-
ENSG00000131069	1179.1	1101.43	1135.81	3596.03	3456.96	2843.02	1138.78	3298.67	-1.53486	5.66384e-43	9.45047e-42	ACSS2	20	34872146	34927962	+	5385	protein_coding	acyl-CoA synthetase short chain family member 2 [Source:HGNC Symbol;Acc:HGNC:15814]	-
ENSG00000104343	239.41	247.895	235.942	823.784	850.675	754.308	241.082	809.589	-1.74639	5.93369e-43	9.89379e-42	UBE2W	8	73780097	73878910	-	9090	protein_coding	ubiquitin conjugating enzyme E2 W [Source:HGNC Symbol;Acc:HGNC:25616]	-
ENSG00000166482	966.021	1650.69	1233.21	246.403	203.694	236.992	1283.31	229.03	2.48747	5.93864e-43	9.8951e-42	MFAP4	17	19383442	19387240	-	2152	protein_coding	microfibril associated protein 4 [Source:HGNC Symbol;Acc:HGNC:7035]	-
ENSG00000095209	2085.26	2327.3	2104.27	895.347	825.63	818.861	2172.28	846.613	1.35991	6.0478e-43	1.00699e-41	TMEM38B	9	105694544	105776612	+	4511	protein_coding	transmembrane protein 38B [Source:HGNC Symbol;Acc:HGNC:25535]	-
ENSG00000132334	657.181	422.88	536.356	2237.96	2303.25	2000.29	538.806	2180.5	-2.01953	6.14987e-43	1.02327e-41	PTPRE	10	127907061	128085855	+	11235	protein_coding	protein tyrosine phosphatase, receptor type E [Source:HGNC Symbol;Acc:HGNC:9669]	-
ENSG00000171049	5.98526	0.972138	1.37175	692.857	671.19	505.819	2.77638	623.289	-7.84886	6.29596e-43	1.04685e-41	FPR2	19	51752026	51770526	+	3700	protein_coding	formyl peptide receptor 2 [Source:HGNC Symbol;Acc:HGNC:3827]	-
ENSG00000064989	34.7145	52.4954	37.0374	352.934	356.465	315.695	41.4158	341.698	-3.02513	6.51439e-43	1.08241e-41	CALCRL	2	187343129	187448460	-	6144	protein_coding	calcitonin receptor like receptor [Source:HGNC Symbol;Acc:HGNC:16709]	-
ENSG00000173482	5.98526	6.80497	5.48701	304.955	293.854	266.174	6.09241	288.328	-5.54853	8.47257e-43	1.40679e-41	PTPRM	18	7566782	8406861	+	9900	protein_coding	protein tyrosine phosphatase, receptor type M [Source:HGNC Symbol;Acc:HGNC:9675]	-
ENSG00000196092	268.14	201.233	203.02	7.31891	8.34813	4.4215	224.131	6.69618	5.05615	8.94936e-43	1.48492e-41	PAX5	9	36833275	37034185	-	9333	protein_coding	paired box 5 [Source:HGNC Symbol;Acc:HGNC:8619]	PAX
ENSG00000163584	147.237	216.787	266.12	1057.99	1085.26	1040.82	210.048	1061.36	-2.34078	9.95453e-43	1.65055e-41	RPL22L1	3	170864875	170870483	-	2326	protein_coding	ribosomal protein L22 like 1 [Source:HGNC Symbol;Acc:HGNC:27610]	-
ENSG00000133103	247.79	251.784	189.302	882.336	952.522	833.895	229.625	889.584	-1.9475	1.01131e-42	1.67567e-41	COG6	13	39655627	39791665	+	8051	protein_coding	component of oligomeric golgi complex 6 [Source:HGNC Symbol;Acc:HGNC:18621]	-
ENSG00000143669	353.13	296.502	200.276	1372.7	1337.37	1333.52	283.303	1347.87	-2.24546	1.06139e-42	1.75743e-41	LYST	1	235661041	235883640	-	19614	protein_coding	lysosomal trafficking regulator [Source:HGNC Symbol;Acc:HGNC:1968]	-
ENSG00000198756	8.37936	6.80497	12.3458	271.613	236.252	297.125	9.1767	268.33	-4.91042	1.06886e-42	1.76857e-41	COLGALT2	1	183929854	184037729	-	7806	protein_coding	collagen beta(1-O)galactosyltransferase 2 [Source:HGNC Symbol;Acc:HGNC:16790]	-
ENSG00000185482	161.602	108.879	182.443	759.541	750.497	766.688	150.975	758.909	-2.34282	1.20334e-42	1.9897e-41	STAC3	12	57243453	57251193	-	2096	protein_coding	SH3 and cysteine rich domain 3 [Source:HGNC Symbol;Acc:HGNC:28423]	-
ENSG00000184384	19.1528	18.4706	15.0893	267.547	350.622	246.72	17.5709	288.296	-4.0267	1.34386e-42	2.22049e-41	MAML2	11	95976598	96343180	-	7109	protein_coding	mastermind like transcriptional coactivator 2 [Source:HGNC Symbol;Acc:HGNC:16259]	-
ENSG00000189091	23462.2	21745.8	21735.4	7627.12	7065.03	9228.55	22314.5	7973.57	1.48474	1.34506e-42	2.22094e-41	SF3B3	16	70523788	70577670	+	12419	protein_coding	splicing factor 3b subunit 3 [Source:HGNC Symbol;Acc:HGNC:10770]	-
ENSG00000115165	3.59116	0.972138	1.37175	970.163	1039.34	910.829	1.97835	973.445	-8.9789	1.83602e-42	3.0295e-41	CYTIP	2	157414619	157488961	-	3428	protein_coding	cytohesin 1 interacting protein [Source:HGNC Symbol;Acc:HGNC:9506]	-
ENSG00000134864	541.067	646.472	650.211	138.246	142.753	161.827	612.583	147.609	2.05434	1.92706e-42	3.1775e-41	GGACT	13	100530164	100589528	-	3477	protein_coding	gamma-glutamylamine cyclotransferase [Source:HGNC Symbol;Acc:HGNC:25100]	-
ENSG00000042445	214.272	312.056	259.261	1192.17	1089.43	992.184	261.863	1091.26	-2.05464	2.0366e-42	3.3558e-41	RETSAT	2	85342088	85354620	-	4005	protein_coding	retinol saturase [Source:HGNC Symbol;Acc:HGNC:25991]	-
ENSG00000163520	3.59116	0	2.74351	927.876	917.46	1144.28	2.11155	996.54	-9.00977	2.05234e-42	3.3794e-41	FBLN2	3	13549131	13638422	+	4812	protein_coding	fibulin 2 [Source:HGNC Symbol;Acc:HGNC:3601]	-
ENSG00000157693	1558.56	1655.55	1534.99	627.8	631.119	579.216	1583.03	612.712	1.36976	2.09567e-42	3.44836e-41	TMEM268	9	114611206	114646422	+	4792	protein_coding	transmembrane protein 268 [Source:HGNC Symbol;Acc:HGNC:24513]	-
ENSG00000163464	8.37936	1.94428	1.37175	403.353	425.755	348.414	3.89846	392.507	-6.66761	2.49756e-42	4.10681e-41	CXCR1	2	218162845	218166995	-	2488	protein_coding	C-X-C motif chemokine receptor 1 [Source:HGNC Symbol;Acc:HGNC:6026]	-
ENSG00000175182	7.18231	8.74924	9.60228	286.251	273.819	231.686	8.51128	263.919	-4.95921	2.52618e-42	4.151e-41	FAM131A	3	184335926	184348421	+	8925	protein_coding	family with sequence similarity 131 member A [Source:HGNC Symbol;Acc:HGNC:28308]	-
ENSG00000111229	2956.72	2547.97	3227.74	8242.72	8321.42	7394.51	2910.81	7986.22	-1.45705	2.57981e-42	4.2362e-41	ARPC3	12	110434825	110450422	-	3025	protein_coding	actin related protein 2/3 complex subunit 3 [Source:HGNC Symbol;Acc:HGNC:706]	-
ENSG00000179409	900.183	910.893	958.856	2250.97	2163.84	2407.95	923.311	2274.25	-1.30111	2.62694e-42	4.30764e-41	GEMIN4	17	744414	753999	-	5751	protein_coding	gem nuclear organelle associated protein 4 [Source:HGNC Symbol;Acc:HGNC:15717]	-
ENSG00000032389	463.259	422.88	471.883	1273.49	1213.82	1257.47	452.674	1248.26	-1.46595	3.174e-42	5.20111e-41	EIPR1	2	3188925	3377882	-	5775	protein_coding	EARP complex and GARP complex interacting protein 1 [Source:HGNC Symbol;Acc:HGNC:12383]	-
ENSG00000110400	5937.38	5867.82	5632.42	2412.8	2300.75	2687.39	5812.54	2466.98	1.23669	3.27105e-42	5.35645e-41	NECTIN1	11	119623408	119729084	-	7701	protein_coding	nectin cell adhesion molecule 1 [Source:HGNC Symbol;Acc:HGNC:9706]	-
ENSG00000280832	79.0054	82.6317	72.7029	462.718	510.906	389.976	78.1134	454.533	-2.53631	4.04353e-42	6.61687e-41	GSEC	11	126340889	126355587	-	3723	antisense	G-quadruplex forming sequence containing lncRNA [Source:HGNC Symbol;Acc:HGNC:48645]	-
ENSG00000112697	2203.77	2217.45	2124.85	4680.04	4788.49	4517	2182.02	4661.84	-1.0949	4.04947e-42	6.62202e-41	TMEM30A	6	75252924	75284968	-	5123	protein_coding	transmembrane protein 30A [Source:HGNC Symbol;Acc:HGNC:16667]	-
ENSG00000272602	579.373	417.047	456.794	81.3213	93.4991	77.8184	484.405	84.2129	2.52247	4.61825e-42	7.54695e-41	ZNF595	4	53285	88211	+	3933	protein_coding	zinc finger protein 595 [Source:HGNC Symbol;Acc:HGNC:27196]	zf-C2H2
ENSG00000177426	367.495	340.248	379.976	1123.86	1060.21	1024.02	362.573	1069.36	-1.56335	6.09937e-42	9.96048e-41	TGIF1	18	3411608	3459978	+	8222	protein_coding	TGFB induced factor homeobox 1 [Source:HGNC Symbol;Acc:HGNC:11776]	Homeobox
ENSG00000155254	4877.99	4060.62	4699.63	1730.52	1584.48	1815.47	4546.08	1710.15	1.41018	6.41438e-42	1.04677e-40	MARVELD1	10	97713173	97718152	+	3379	protein_coding	MARVEL domain containing 1 [Source:HGNC Symbol;Acc:HGNC:28674]	-
ENSG00000154864	8.37936	1.94428	1.37175	452.959	384.014	344.877	3.89846	393.95	-6.67283	7.26074e-42	1.18408e-40	PIEZO2	18	10666483	11148762	-	14796	protein_coding	piezo type mechanosensitive ion channel component 2 [Source:HGNC Symbol;Acc:HGNC:26270]	-
ENSG00000155463	2068.51	2023.99	2314.15	5137.88	5053.96	4796.44	2135.55	4996.09	-1.22721	7.66986e-42	1.24994e-40	OXA1L	14	22766522	22773041	+	4497	protein_coding	OXA1L, mitochondrial inner membrane protein [Source:HGNC Symbol;Acc:HGNC:8526]	-
ENSG00000163040	301.657	312.056	282.581	48.7928	44.2451	37.1406	298.765	43.3928	2.78204	8.11755e-42	1.32199e-40	CCDC74A	2	131527675	131533666	+	3077	protein_coding	coiled-coil domain containing 74A [Source:HGNC Symbol;Acc:HGNC:25197]	-
ENSG00000112167	949.262	1009.08	1063.11	359.44	323.073	325.422	1007.15	335.978	1.58295	8.2808e-42	1.34766e-40	SAYSD1	6	39104064	39115189	-	2925	protein_coding	SAYSVFN motif domain containing 1 [Source:HGNC Symbol;Acc:HGNC:21025]	-
ENSG00000169385	1.19705	0	0	30166.1	29673.4	24107.8	0.399017	27982.4	-16.0282	8.43553e-42	1.3719e-40	RNASE2	14	20955452	20956436	+	755	protein_coding	ribonuclease A family member 2 [Source:HGNC Symbol;Acc:HGNC:10045]	-
ENSG00000279717	11.9705	7.7771	8.23052	324.472	299.698	220.191	9.32605	281.453	-4.92431	9.59631e-42	1.55961e-40	AC005336.3	19	15904556	15907234	+	2679	TEC	TEC	-
ENSG00000125952	2198.98	2145.51	2255.16	5166.34	5012.22	4626.66	2199.89	4935.07	-1.16611	9.69885e-42	1.5752e-40	MAX	14	65006174	65102695	-	4430	protein_coding	MYC associated factor X [Source:HGNC Symbol;Acc:HGNC:6913]	bHLH
ENSG00000213639	1914.09	2058.99	2023.34	4233.58	4312.65	4337.49	1998.8	4294.57	-1.10313	9.81566e-42	1.59308e-40	PPP1CB	2	28751640	28802940	+	5760	protein_coding	protein phosphatase 1 catalytic subunit beta [Source:HGNC Symbol;Acc:HGNC:9282]	-
ENSG00000170889	10701.6	12586.3	14119.5	34256.6	33490.2	33233.7	12469.1	33660.2	-1.43278	9.99681e-42	1.62138e-40	RPS9	19	54200742	54249003	+	4371	protein_coding	ribosomal protein S9 [Source:HGNC Symbol;Acc:HGNC:10442]	-
ENSG00000235863	8.37936	6.80497	5.48701	290.317	257.123	252.91	6.89045	266.783	-5.26558	1.01821e-41	1.6503e-40	B3GALT4	6	33277132	33284832	+	2356	protein_coding	beta-1,3-galactosyltransferase 4 [Source:HGNC Symbol;Acc:HGNC:919]	-
ENSG00000115255	568.6	622.168	698.223	102.465	136.075	149.447	629.663	129.329	2.28462	1.0793e-41	1.74813e-40	REEP6	19	1490747	1497927	+	2449	protein_coding	receptor accessory protein 6 [Source:HGNC Symbol;Acc:HGNC:30078]	-
ENSG00000116473	1019.89	1023.66	1061.74	2349.37	2333.3	2338.97	1035.1	2340.55	-1.17764	1.08317e-41	1.7532e-40	RAP1A	1	111542218	111716691	+	5532	protein_coding	RAP1A, member of RAS oncogene family [Source:HGNC Symbol;Acc:HGNC:9855]	-
ENSG00000173894	2711.32	3054.46	2637.88	931.942	856.519	1078.85	2801.22	955.769	1.55225	1.12966e-41	1.82721e-40	CBX2	17	79778132	79787983	+	5687	protein_coding	chromobox 2 [Source:HGNC Symbol;Acc:HGNC:1552]	-
ENSG00000196562	3.59116	2.91641	5.48701	473.29	481.687	312.158	3.99819	422.378	-6.77091	1.14609e-41	1.85252e-40	SULF2	20	47656348	47786616	-	6657	protein_coding	sulfatase 2 [Source:HGNC Symbol;Acc:HGNC:20392]	-
ENSG00000218739	356.721	327.61	356.656	1067.75	1193.78	1008.99	346.996	1090.17	-1.65376	1.15887e-41	1.8719e-40	CEBPZOS	2	37196488	37216193	+	4698	protein_coding	CEBPZ opposite strand [Source:HGNC Symbol;Acc:HGNC:49288]	-
ENSG00000158481	1.19705	10.6935	6.85877	421.244	410.728	245.835	6.24978	359.269	-5.7912	1.18988e-41	1.9207e-40	CD1C	1	158289786	158293630	+	1435	protein_coding	CD1c molecule [Source:HGNC Symbol;Acc:HGNC:1636]	-
ENSG00000139998	1102.48	925.475	1079.57	324.472	332.256	339.571	1035.84	332.1	1.63984	1.23148e-41	1.98649e-40	RAB15	14	64945814	64973226	-	5015	protein_coding	RAB15, member RAS oncogene family [Source:HGNC Symbol;Acc:HGNC:20150]	-
ENSG00000101210	2696.96	1131.57	2661.2	8.13213	19.2007	15.9174	2163.24	14.4167	7.2312	1.27731e-41	2.05903e-40	EEF1A2	20	63488012	63499322	-	4910	protein_coding	eukaryotic translation elongation factor 1 alpha 2 [Source:HGNC Symbol;Acc:HGNC:3192]	-
ENSG00000129625	738.581	938.113	728.401	2525.84	2451.85	2327.48	801.698	2435.05	-1.59982	1.31283e-41	2.11485e-40	REEP5	5	112876379	112922539	-	4230	protein_coding	receptor accessory protein 5 [Source:HGNC Symbol;Acc:HGNC:30077]	-
ENSG00000084444	1511.88	1317.25	1267.5	452.146	468.33	487.249	1365.54	469.242	1.54152	1.34623e-41	2.16719e-40	FAM234B	12	13044284	13142521	+	6807	protein_coding	family with sequence similarity 234 member B [Source:HGNC Symbol;Acc:HGNC:29288]	-
ENSG00000134698	575.782	400.521	367.63	2044.42	2038.61	1739.42	447.978	1940.82	-2.1149	1.35481e-41	2.17952e-40	AGO4	1	35808172	35857890	+	7267	protein_coding	argonaute 4, RISC catalytic component [Source:HGNC Symbol;Acc:HGNC:18424]	-
ENSG00000169490	269.337	314.973	286.697	915.677	891.581	905.523	290.335	904.26	-1.63601	1.40609e-41	2.26049e-40	TM2D2	8	38988808	38996824	-	4459	protein_coding	TM2 domain containing 2 [Source:HGNC Symbol;Acc:HGNC:24127]	-
ENSG00000147100	52.6703	21.387	17.8328	374.891	404.884	401.472	30.63	393.749	-3.68586	1.71538e-41	2.75586e-40	SLC16A2	X	74421461	74533917	+	4324	protein_coding	solute carrier family 16 member 2 [Source:HGNC Symbol;Acc:HGNC:10923]	-
ENSG00000155975	254.972	312.056	244.172	933.568	957.531	903.754	270.4	931.618	-1.77821	1.73694e-41	2.7886e-40	VPS37A	8	17246571	17302427	+	6784	protein_coding	VPS37A, ESCRT-I subunit [Source:HGNC Symbol;Acc:HGNC:24928]	-
ENSG00000213553	1337.11	1530.15	1581.63	3652.95	3759.16	3535.43	1482.96	3649.18	-1.29931	1.99441e-41	3.1998e-40	RPLP0P6	2	38481851	38482804	+	954	processed_pseudogene	ribosomal protein lateral stalk subunit P0 pseudogene 6 [Source:HGNC Symbol;Acc:HGNC:36404]	-
ENSG00000173890	2.3941	0.972138	4.11526	656.263	653.659	649.076	2.49383	652.999	-8.1379	2.08806e-41	3.3478e-40	GPR160	3	170037929	170085403	+	4458	protein_coding	G protein-coupled receptor 160 [Source:HGNC Symbol;Acc:HGNC:23693]	-
ENSG00000135966	1120.44	1102.4	978.06	2712.88	2580.41	2916.42	1066.97	2736.57	-1.35749	2.30219e-41	3.68862e-40	TGFBRAP1	2	105264391	105330034	-	6005	protein_coding	transforming growth factor beta receptor associated protein 1 [Source:HGNC Symbol;Acc:HGNC:16836]	-
ENSG00000141574	7.18231	0	2.74351	484.675	428.259	443.918	3.30861	452.284	-7.19034	2.72986e-41	4.3709e-40	SECTM1	17	82321024	82334074	-	2961	protein_coding	secreted and transmembrane 1 [Source:HGNC Symbol;Acc:HGNC:10707]	-
ENSG00000121753	354.327	400.521	404.667	78.0684	74.2984	59.2481	386.505	70.5383	2.4516	2.99607e-41	4.79392e-40	ADGRB2	1	31727117	31764893	-	7756	protein_coding	adhesion G protein-coupled receptor B2 [Source:HGNC Symbol;Acc:HGNC:944]	-
ENSG00000138085	661.97	727.159	840.885	2081.01	2040.28	2076.34	743.338	2065.88	-1.47657	3.29792e-41	5.27335e-40	ATRAID	2	27212027	27217178	+	2019	protein_coding	all-trans retinoic acid induced differentiation factor [Source:HGNC Symbol;Acc:HGNC:24090]	-
ENSG00000132600	256.169	273.171	272.979	828.664	872.38	989.531	267.44	896.858	-1.74511	3.42115e-41	5.46672e-40	PRMT7	16	68310974	68358563	+	9458	protein_coding	protein arginine methyltransferase 7 [Source:HGNC Symbol;Acc:HGNC:25557]	-
ENSG00000134108	2424.03	2281.61	2279.85	5276.12	5274.35	4854.8	2328.5	5135.09	-1.14109	3.45322e-41	5.51425e-40	ARL8B	3	5122220	5180912	+	3576	protein_coding	ADP ribosylation factor like GTPase 8B [Source:HGNC Symbol;Acc:HGNC:25564]	-
ENSG00000144843	323.204	225.536	230.455	1241.78	1262.24	994.837	259.732	1166.28	-2.16809	3.85328e-41	6.14566e-40	ADPRH	3	119579268	119589945	+	4615	protein_coding	ADP-ribosylarginine hydrolase [Source:HGNC Symbol;Acc:HGNC:269]	-
ENSG00000106952	2.3941	3.88855	12.3458	344.802	265.471	290.935	6.20948	300.402	-5.68638	3.8538e-41	6.14566e-40	TNFSF8	9	114893343	114930595	-	2906	protein_coding	TNF superfamily member 8 [Source:HGNC Symbol;Acc:HGNC:11938]	-
ENSG00000163162	420.165	441.351	545.958	1512.58	1510.18	1397.19	469.158	1473.32	-1.65459	4.24728e-41	6.76861e-40	RNF149	2	101271219	101308701	-	4836	protein_coding	ring finger protein 149 [Source:HGNC Symbol;Acc:HGNC:23137]	-
ENSG00000186907	281.307	223.592	285.325	899.413	918.295	1035.51	263.408	951.074	-1.85784	4.2679e-41	6.79692e-40	RTN4RL2	11	57460549	57477534	+	2387	protein_coding	reticulon 4 receptor like 2 [Source:HGNC Symbol;Acc:HGNC:23053]	-
ENSG00000102003	508.747	662.998	598.085	94.3327	117.709	66.3225	589.943	92.7879	2.6671	4.32916e-41	6.88985e-40	SYP	X	49187804	49200259	-	5215	protein_coding	synaptophysin [Source:HGNC Symbol;Acc:HGNC:11506]	-
ENSG00000237506	397.421	401.493	584.367	73.1891	55.9325	67.2068	461.094	65.4428	2.81352	4.76187e-41	7.57344e-40	RPSAP15	X	87703343	87704203	-	861	processed_pseudogene	ribosomal protein SA pseudogene 15 [Source:HGNC Symbol;Acc:HGNC:31464]	-
ENSG00000270885	590.147	467.598	620.033	95.1459	83.4813	122.033	559.259	100.22	2.48013	4.9852e-41	7.92333e-40	RASL10B	17	35731649	35743521	+	3502	protein_coding	RAS like family 10 member B [Source:HGNC Symbol;Acc:HGNC:30295]	-
ENSG00000161970	266.943	271.226	341.567	1111.66	1076.07	947.969	293.245	1045.24	-1.83878	5.02157e-41	7.97582e-40	RPL26	17	8377516	8383250	-	2513	protein_coding	ribosomal protein L26 [Source:HGNC Symbol;Acc:HGNC:10327]	-
ENSG00000137486	1604.05	1139.35	1160.5	4501.13	4294.28	4292.39	1301.3	4362.6	-1.74553	5.44785e-41	8.6471e-40	ARRB1	11	75264182	75351705	-	5828	protein_coding	arrestin beta 1 [Source:HGNC Symbol;Acc:HGNC:711]	-
ENSG00000279631	557.826	581.338	399.18	75.6288	96.8384	83.1242	512.782	85.1971	2.59247	5.92357e-41	9.39592e-40	AL158211.5	10	22252072	22254589	+	2518	TEC	TEC	-
ENSG00000115091	4962.98	4100.48	4888.93	11107.7	11548.8	11301.3	4650.79	11319.3	-1.28378	6.15874e-41	9.76243e-40	ACTR3	2	113889960	113962596	+	12049	protein_coding	ARP3 actin related protein 3 homolog [Source:HGNC Symbol;Acc:HGNC:170]	-
ENSG00000120658	222.652	256.644	249.659	30.0889	20.8703	22.9918	242.985	24.6503	3.29904	6.33904e-41	1.00415e-39	ENOX1	13	43213518	43786908	-	3101	protein_coding	ecto-NOX disulfide-thiol exchanger 1 [Source:HGNC Symbol;Acc:HGNC:25474]	-
ENSG00000101017	1019.89	745.63	938.28	233.392	236.252	216.653	901.266	228.766	1.97599	6.81201e-41	1.07836e-39	CD40	20	46118272	46129863	+	2527	protein_coding	CD40 molecule [Source:HGNC Symbol;Acc:HGNC:11919]	-
ENSG00000121966	373.48	760.212	543.214	3221.95	3415.22	2927.92	558.969	3188.36	-2.50916	7.22389e-41	1.1428e-39	CXCR4	2	136114349	136118165	-	2224	protein_coding	C-X-C motif chemokine receptor 4 [Source:HGNC Symbol;Acc:HGNC:2561]	-
ENSG00000196950	1290.42	1350.3	1064.48	4649.14	4850.27	3561.07	1235.07	4353.49	-1.81639	7.30251e-41	1.15447e-39	SLC39A10	2	195575977	195737702	+	6917	protein_coding	solute carrier family 39 member 10 [Source:HGNC Symbol;Acc:HGNC:20861]	-
ENSG00000259781	1170.72	1232.67	1329.23	2834.05	2955.24	3029.61	1244.21	2939.63	-1.24116	7.42073e-41	1.17238e-39	HMGB1P6	15	71164770	71165415	-	646	processed_pseudogene	high mobility group box 1 pseudogene 6 [Source:HGNC Symbol;Acc:HGNC:4998]	-
ENSG00000167992	27.5322	21.387	32.9221	289.504	274.654	256.447	27.2804	273.535	-3.34969	7.97305e-41	1.2588e-39	VWCE	11	61258286	61295424	-	4874	protein_coding	von Willebrand factor C and EGF domains [Source:HGNC Symbol;Acc:HGNC:26487]	-
ENSG00000188313	1098.89	936.169	1006.87	2930	2995.31	2516.72	1013.98	2814.01	-1.47358	8.17234e-41	1.28941e-39	PLSCR1	3	146515180	146544864	-	4340	protein_coding	phospholipid scramblase 1 [Source:HGNC Symbol;Acc:HGNC:9092]	-
ENSG00000170425	136.464	108.879	130.317	503.379	567.673	584.522	125.22	551.858	-2.14606	8.40156e-41	1.32469e-39	ADORA2B	17	15944917	15975746	+	2551	protein_coding	adenosine A2b receptor [Source:HGNC Symbol;Acc:HGNC:264]	-
ENSG00000215417	286.095	480.236	367.63	47.1663	37.5666	32.7191	377.987	39.1507	3.27078	8.64166e-41	1.36165e-39	MIR17HG	13	91347820	91354579	+	3492	processed_transcript	miR-17-92a-1 cluster host gene [Source:HGNC Symbol;Acc:HGNC:23564]	-
ENSG00000231345	537.476	643.555	400.552	85.3873	85.9858	84.0085	527.195	85.1272	2.63397	8.92696e-41	1.40567e-39	BEND3P1	10	50655967	50660472	+	2966	transcribed_processed_pseudogene	BEN domain containing 3 pseudogene 1 [Source:HGNC Symbol;Acc:HGNC:45014]	-
ENSG00000196531	4997.69	5204.83	6020.63	13008.1	13132.4	12506.6	5407.71	12882.4	-1.25271	9.02698e-41	1.42048e-39	NACA	12	56712428	56731628	-	10008	protein_coding	nascent polypeptide associated complex subunit alpha [Source:HGNC Symbol;Acc:HGNC:7629]	-
ENSG00000152229	1303.59	828.262	1076.83	4047.36	4254.21	3792.76	1069.56	4031.44	-1.91586	9.40166e-41	1.47846e-39	PSTPIP2	18	45983536	46072272	-	4120	protein_coding	proline-serine-threonine phosphatase interacting protein 2 [Source:HGNC Symbol;Acc:HGNC:9581]	-
ENSG00000091409	713.443	614.391	584.367	1704.49	1789.01	1746.49	637.4	1746.66	-1.45385	1.00353e-40	1.57706e-39	ITGA6	2	172427354	172506282	+	6533	protein_coding	integrin subunit alpha 6 [Source:HGNC Symbol;Acc:HGNC:6142]	-
ENSG00000276805	406.998	441.351	459.537	101.652	85.9858	99.9259	435.962	95.8544	2.18502	1.04779e-40	1.64553e-39	AL133216.2	10	38403189	38452153	+	7213	transcribed_unprocessed_pseudogene	general transcription factor IIi (GTF2I) pseudogene	-
ENSG00000127528	45.488	44.7183	32.9221	356.187	343.108	286.513	41.0428	328.603	-2.98914	1.05165e-40	1.65051e-39	KLF2	19	16324817	16327874	+	2018	protein_coding	Kruppel like factor 2 [Source:HGNC Symbol;Acc:HGNC:6347]	zf-C2H2
ENSG00000174004	3058.47	2819.2	3076.84	6308.9	6221.03	6451.85	2984.84	6327.26	-1.0845	1.14065e-40	1.789e-39	NRROS	3	196639686	196662004	+	2910	protein_coding	negative regulator of reactive oxygen species [Source:HGNC Symbol;Acc:HGNC:24613]	-
ENSG00000106780	1321.55	1461.12	1096.03	4040.85	3949.5	3564.61	1292.9	3851.66	-1.57293	1.15689e-40	1.81328e-39	MEGF9	9	120600813	120714470	-	6298	protein_coding	multiple EGF like domains 9 [Source:HGNC Symbol;Acc:HGNC:3234]	-
ENSG00000196199	705.063	725.215	636.494	1833.79	1819.06	1695.2	688.924	1782.68	-1.36963	1.17697e-40	1.84353e-39	MPHOSPH8	13	19633681	19673459	+	4905	protein_coding	M-phase phosphoprotein 8 [Source:HGNC Symbol;Acc:HGNC:29810]	-
ENSG00000181350	373.48	326.638	384.091	63.4306	53.4281	70.744	361.403	62.5342	2.53029	1.27805e-40	2.00054e-39	LRRC75A	17	16441577	16492153	-	3695	protein_coding	leucine rich repeat containing 75A [Source:HGNC Symbol;Acc:HGNC:32403]	-
ENSG00000164342	342.357	284.836	290.812	46.3531	49.254	39.7935	306.002	45.1335	2.759	1.32744e-40	2.07649e-39	TLR3	4	186069152	186088069	+	6724	protein_coding	toll like receptor 3 [Source:HGNC Symbol;Acc:HGNC:11849]	-
ENSG00000250131	210.681	207.065	185.187	8.94534	5.84369	3.5372	200.978	6.10874	5.02717	1.32989e-40	2.07895e-39	AC078881.1	4	177444979	177677126	+	2161	antisense	novel transcript	-
ENSG00000273344	553.038	703.828	662.557	165.082	141.083	160.058	639.808	155.408	2.04243	1.37821e-40	2.15306e-39	PAXIP1-AS1	7	155003448	155005703	+	2256	lincRNA	PAXIP1 antisense RNA 1 (head to head) [Source:HGNC Symbol;Acc:HGNC:27328]	-
ENSG00000113269	4646.95	4118.95	4716.09	10429.5	10230.6	9723.76	4494	10127.9	-1.17281	1.45867e-40	2.27727e-39	RNF130	5	179911651	180072118	-	12822	protein_coding	ring finger protein 130 [Source:HGNC Symbol;Acc:HGNC:18280]	-
ENSG00000233913	282.504	318.861	300.414	888.028	906.607	898.448	300.593	897.695	-1.57639	1.54377e-40	2.40855e-39	RPL10P9	5	168616352	168616996	+	645	processed_pseudogene	ribosomal protein L10 pseudogene 9 [Source:HGNC Symbol;Acc:HGNC:35579]	-
ENSG00000155592	1137.2	1186.01	964.343	311.46	343.943	358.141	1095.85	337.848	1.6997	1.62785e-40	2.53806e-39	ZKSCAN2	16	25236001	25257931	-	7970	protein_coding	zinc finger with KRAB and SCAN domains 2 [Source:HGNC Symbol;Acc:HGNC:25677]	zf-C2H2
ENSG00000254602	195.119	186.65	196.161	12.1982	9.18295	7.9587	192.644	9.77994	4.29306	1.65575e-40	2.57986e-39	AP000662.1	11	57638024	57652790	+	3223	sense_overlapping	novel transcript, sense overlapping CLP1	-
ENSG00000079616	6966.84	7595.31	8266.19	3169.9	3169.79	3370.95	7609.45	3236.88	1.23309	1.73864e-40	2.70725e-39	KIF22	16	29790719	29805385	+	4312	protein_coding	kinesin family member 22 [Source:HGNC Symbol;Acc:HGNC:6391]	-
ENSG00000072864	3484.62	3418.04	3639.26	1571.94	1610.36	1670.44	3513.97	1617.58	1.11906	1.75183e-40	2.726e-39	NDE1	16	15643267	15726353	+	5512	protein_coding	nudE neurodevelopment protein 1 [Source:HGNC Symbol;Acc:HGNC:17619]	-
ENSG00000099381	4775.04	4935.54	4869.73	2030.59	1966.82	2290.34	4860.1	2095.92	1.21366	1.82714e-40	2.84132e-39	SETD1A	16	30957294	30984664	+	6832	protein_coding	SET domain containing 1A [Source:HGNC Symbol;Acc:HGNC:29010]	-
ENSG00000160691	1155.15	1044.08	1074.08	2527.46	2473.55	2568.89	1091.1	2523.3	-1.21	1.87642e-40	2.91606e-39	SHC1	1	154962298	154974395	-	4342	protein_coding	SHC adaptor protein 1 [Source:HGNC Symbol;Acc:HGNC:10840]	-
ENSG00000173020	8605.6	8277.75	9533.69	19648	18790.8	19229.1	8805.68	19222.6	-1.1266	1.956e-40	3.03775e-39	GRK2	11	67266410	67286556	+	6665	protein_coding	G protein-coupled receptor kinase 2 [Source:HGNC Symbol;Acc:HGNC:289]	-
ENSG00000141542	283.701	336.36	305.901	35.7814	34.2273	52.1737	308.654	40.7275	2.9277	2.07136e-40	3.2148e-39	RAB40B	17	82654973	82698728	-	6194	protein_coding	RAB40B, member RAS oncogene family [Source:HGNC Symbol;Acc:HGNC:18284]	-
ENSG00000014257	33.5174	7.7771	15.0893	355.374	311.385	313.926	18.7946	326.895	-4.15061	2.12932e-40	3.30259e-39	ACPP	3	132317367	132368298	+	4193	protein_coding	acid phosphatase, prostate [Source:HGNC Symbol;Acc:HGNC:125]	-
ENSG00000174175	27.5322	5.83283	19.2046	366.759	358.135	272.364	17.5232	332.419	-4.29397	2.2045e-40	3.41697e-39	SELP	1	169588849	169630193	-	3490	protein_coding	selectin P [Source:HGNC Symbol;Acc:HGNC:10721]	-
ENSG00000263528	439.318	429.685	436.218	1117.35	1177.09	1209.72	435.074	1168.05	-1.42502	2.4026e-40	3.7216e-39	IKBKE	1	206470476	206496889	+	3791	protein_coding	inhibitor of nuclear factor kappa B kinase subunit epsilon [Source:HGNC Symbol;Acc:HGNC:14552]	-
ENSG00000198520	81.3995	31.1084	68.5877	2134.68	2021.92	1596.16	60.3652	1917.59	-4.99922	2.47701e-40	3.83436e-39	ARMH1	1	44674692	44725591	+	3290	protein_coding	armadillo-like helical domain containing 1 [Source:HGNC Symbol;Acc:HGNC:34345]	-
ENSG00000077420	1215.01	799.097	1126.21	3794.45	3770.85	3673.38	1046.77	3746.23	-1.84166	2.6144e-40	4.04441e-39	APBB1IP	10	26438203	26567803	+	3981	protein_coding	amyloid beta precursor protein binding family B member 1 interacting protein [Source:HGNC Symbol;Acc:HGNC:17379]	-
ENSG00000148362	1492.72	1807.2	2041.17	563.556	533.446	540.307	1780.37	545.77	1.70521	2.63291e-40	4.0704e-39	PAXX	9	136992418	136993984	+	1367	protein_coding	PAXX, non-homologous end joining factor [Source:HGNC Symbol;Acc:HGNC:27849]	-
ENSG00000166016	920.533	802.014	855.974	274.866	275.488	290.05	859.507	280.135	1.61687	2.68058e-40	4.1414e-39	ABTB2	11	34150988	34358008	-	4973	protein_coding	ankyrin repeat and BTB domain containing 2 [Source:HGNC Symbol;Acc:HGNC:23842]	-
ENSG00000260630	468.047	552.174	541.843	112.223	112.7	76.9341	520.688	100.619	2.36926	2.76989e-40	4.2766e-39	SNAI3-AS1	16	88663298	88687186	+	5037	antisense	SNAI3 antisense RNA 1 [Source:HGNC Symbol;Acc:HGNC:28327]	-
ENSG00000145545	1675.87	1454.32	1481.49	554.611	560.16	597.787	1537.23	570.852	1.42919	2.81443e-40	4.34256e-39	SRD5A1	5	6633343	6674386	+	7715	protein_coding	steroid 5 alpha-reductase 1 [Source:HGNC Symbol;Acc:HGNC:11284]	-
ENSG00000104805	4232.77	4162.69	5009.64	10764.5	10724	10562.1	4468.37	10683.5	-1.25817	2.87068e-40	4.42361e-39	NUCB1	19	48900050	48923372	+	3937	protein_coding	nucleobindin 1 [Source:HGNC Symbol;Acc:HGNC:8043]	-
ENSG00000109736	1839.87	1743.04	2161.88	5028.09	4966.3	4716.85	1914.93	4903.75	-1.35801	3.04153e-40	4.68383e-39	MFSD10	4	2930561	2934859	-	3159	protein_coding	major facilitator superfamily domain containing 10 [Source:HGNC Symbol;Acc:HGNC:16894]	-
ENSG00000133028	410.589	426.769	500.69	1293.01	1258.06	1278.7	446.016	1276.59	-1.5203	3.1409e-40	4.83374e-39	SCO1	17	10672474	10698375	-	10325	protein_coding	SCO1, cytochrome c oxidase assembly protein [Source:HGNC Symbol;Acc:HGNC:10603]	-
ENSG00000089157	35890	39358	44584.7	97404.2	96830	93736.6	39944.2	95990.3	-1.26495	3.30883e-40	5.08888e-39	RPLP0	12	120196686	120201235	-	4001	protein_coding	ribosomal protein lateral stalk subunit P0 [Source:HGNC Symbol;Acc:HGNC:10371]	-
ENSG00000082212	1335.91	1316.27	1406.05	2926.75	2951.07	3051.72	1352.74	2976.51	-1.1385	3.67423e-40	5.6472e-39	ME2	18	50878734	50954257	+	16243	protein_coding	malic enzyme 2 [Source:HGNC Symbol;Acc:HGNC:6984]	-
ENSG00000139116	4.78821	1.94428	2.74351	399.287	435.773	421.811	3.15866	418.957	-7.08341	3.8181e-40	5.86453e-39	KIF21A	12	39293228	39443390	-	10117	protein_coding	kinesin family member 21A [Source:HGNC Symbol;Acc:HGNC:19349]	-
ENSG00000197380	300.46	247.895	375.861	21.9567	35.0622	16.8017	308.072	24.6069	3.63918	3.96411e-40	6.08487e-39	DACT3	19	46647612	46661138	-	5361	protein_coding	dishevelled binding antagonist of beta catenin 3 [Source:HGNC Symbol;Acc:HGNC:30745]	-
ENSG00000103260	76.6113	133.183	82.3052	626.174	580.195	773.762	97.3665	660.044	-2.74569	3.9975e-40	6.13216e-39	METRN	16	715115	719655	+	3692	protein_coding	meteorin, glial cell differentiation regulator [Source:HGNC Symbol;Acc:HGNC:14151]	-
ENSG00000166747	8745.66	8212.62	7307.33	3422	3327.57	3538.08	8088.54	3429.22	1.23823	4.10179e-40	6.2881e-39	AP1G1	16	71729000	71809201	-	10980	protein_coding	adaptor related protein complex 1 subunit gamma 1 [Source:HGNC Symbol;Acc:HGNC:555]	-
ENSG00000228889	393.83	357.747	379.976	35.7814	40.071	68.0911	377.184	47.9812	2.98016	4.348e-40	6.66124e-39	UBAC2-AS1	13	99196377	99200710	-	1771	lincRNA	UBAC2 antisense RNA 1 [Source:HGNC Symbol;Acc:HGNC:42502]	-
ENSG00000148225	700.275	716.466	593.969	183.786	186.163	191.893	670.237	187.281	1.84175	4.83942e-40	7.40932e-39	WDR31	9	113313222	113340298	-	4933	protein_coding	WD repeat domain 31 [Source:HGNC Symbol;Acc:HGNC:21421]	-
ENSG00000171155	198.711	212.898	237.313	840.049	935.826	726.01	216.307	833.961	-1.94965	5.04629e-40	7.72108e-39	C1GALT1C1	X	120625793	120630150	-	1785	protein_coding	C1GALT1 specific chaperone 1 [Source:HGNC Symbol;Acc:HGNC:24338]	-
ENSG00000285967	1520.26	1738.18	1353.92	508.258	512.575	519.084	1537.45	513.306	1.58431	5.2536e-40	8.03311e-39	NIPBL-DT	5	36864425	36876700	-	6939	bidirectional_promoter_lncRNA	NIPBL divergent transcript [Source:HGNC Symbol;Acc:HGNC:51293]	-
ENSG00000111666	1091.71	916.726	1019.21	2453.46	2520.3	2545.01	1009.22	2506.26	-1.31371	5.80894e-40	8.87655e-39	CHPT1	12	101696947	101744140	+	6004	protein_coding	choline phosphotransferase 1 [Source:HGNC Symbol;Acc:HGNC:17852]	-
ENSG00000184489	84.9907	38.8855	82.3052	515.577	516.749	546.497	68.7271	526.274	-2.95894	5.90731e-40	9.02107e-39	PTP4A3	8	141391993	141432454	+	2877	protein_coding	protein tyrosine phosphatase type IVA, member 3 [Source:HGNC Symbol;Acc:HGNC:9636]	-
ENSG00000169919	2360.59	2191.2	2620.05	6095.84	6038.21	5491.5	2390.61	5875.18	-1.29831	6.03999e-40	9.21776e-39	GUSB	7	65960684	65982314	-	3992	protein_coding	glucuronidase beta [Source:HGNC Symbol;Acc:HGNC:4696]	-
ENSG00000028277	199.908	124.434	130.317	837.609	818.117	700.365	151.553	785.364	-2.37601	6.15565e-40	9.38825e-39	POU2F2	19	42086110	42196585	-	9072	protein_coding	POU class 2 homeobox 2 [Source:HGNC Symbol;Acc:HGNC:9213]	Pou
ENSG00000157827	2.3941	5.83283	6.85877	277.305	289.68	280.323	5.02857	282.436	-5.81616	6.31962e-40	9.63216e-39	FMNL2	2	152335237	152649834	+	6519	protein_coding	formin like 2 [Source:HGNC Symbol;Acc:HGNC:18267]	-
ENSG00000167646	259.76	211.926	292.184	26.0228	25.8792	27.4133	254.623	26.4384	3.26434	6.79954e-40	1.0357e-38	DNAAF3	19	55158661	55166722	-	3302	protein_coding	dynein axonemal assembly factor 3 [Source:HGNC Symbol;Acc:HGNC:30492]	-
ENSG00000197548	289.687	249.839	283.953	857.126	827.3	880.762	274.493	855.063	-1.64288	7.1442e-40	1.0875e-38	ATG7	3	11272309	11557665	+	8833	protein_coding	autophagy related 7 [Source:HGNC Symbol;Acc:HGNC:16935]	-
ENSG00000158805	1461.6	1677.91	1537.74	552.171	550.142	447.456	1559.08	516.59	1.59352	8.13875e-40	1.2381e-38	ZNF276	16	89720400	89740903	+	7427	protein_coding	zinc finger protein 276 [Source:HGNC Symbol;Acc:HGNC:23330]	zf-C2H2
ENSG00000166823	541.067	841.871	794.245	143.125	101.012	122.033	725.728	122.057	2.57191	1.01901e-39	1.54917e-38	MESP1	15	89748661	89751310	-	2369	protein_coding	mesoderm posterior bHLH transcription factor 1 [Source:HGNC Symbol;Acc:HGNC:29658]	bHLH
ENSG00000137996	404.603	422.88	445.82	1127.93	1134.51	1134.56	424.434	1132.33	-1.41679	1.04017e-39	1.58033e-38	RTCA	1	100266207	100292769	+	3037	protein_coding	RNA 3'-terminal phosphate cyclase [Source:HGNC Symbol;Acc:HGNC:17981]	-
ENSG00000141198	7.18231	2.91641	2.74351	333.417	330.586	285.629	4.28074	316.544	-6.22018	1.04848e-39	1.59194e-38	TOM1L1	17	54899387	54961956	+	7275	protein_coding	target of myb1 like 1 membrane trafficking protein [Source:HGNC Symbol;Acc:HGNC:11983]	-
ENSG00000103043	4970.16	4884.02	5238.73	2235.52	2240.64	2444.2	5030.97	2306.79	1.12484	1.10334e-39	1.67417e-38	VAC14	16	70687439	70801161	-	8276	protein_coding	Vac14, PIKFYVE complex component [Source:HGNC Symbol;Acc:HGNC:25507]	-
ENSG00000100242	3518.14	3827.31	3583.02	8112.61	7947.42	7421.93	3642.82	7827.32	-1.10314	1.12209e-39	1.70153e-38	SUN2	22	38734725	38794143	-	6489	protein_coding	Sad1 and UNC84 domain containing 2 [Source:HGNC Symbol;Acc:HGNC:14210]	-
ENSG00000127328	1045.03	1069.35	962.971	348.868	380.675	336.034	1025.78	355.192	1.5308	1.15303e-39	1.74732e-38	RAB3IP	12	69738681	69823204	+	12612	protein_coding	RAB3A interacting protein [Source:HGNC Symbol;Acc:HGNC:16508]	-
ENSG00000102547	29.9263	24.3034	39.7809	270.8	323.073	277.67	31.3369	290.514	-3.23779	1.23931e-39	1.87689e-38	CAB39L	13	49308650	49444126	-	5006	protein_coding	calcium binding protein 39 like [Source:HGNC Symbol;Acc:HGNC:20290]	-
ENSG00000132604	531.491	538.564	510.292	1324.72	1346.55	1306.11	526.783	1325.8	-1.33045	1.29217e-39	1.95569e-38	TERF2	16	69355561	69408571	-	5621	protein_coding	telomeric repeat binding factor 2 [Source:HGNC Symbol;Acc:HGNC:11729]	MYB
ENSG00000168899	20.3499	8.74924	32.9221	400.914	379.84	271.48	20.6737	350.745	-4.14313	1.3107e-39	1.98248e-38	VAMP5	2	85584408	85593412	+	819	protein_coding	vesicle associated membrane protein 5 [Source:HGNC Symbol;Acc:HGNC:12646]	-
ENSG00000148308	6000.82	5995.17	6655.75	2900.73	2663.89	2823.57	6217.25	2796.06	1.15258	1.42458e-39	2.15335e-38	GTF3C5	9	133030675	133058503	+	3592	protein_coding	general transcription factor IIIC subunit 5 [Source:HGNC Symbol;Acc:HGNC:4668]	-
ENSG00000119669	3300.27	3262.49	3054.9	1506.07	1414.17	1421.07	3205.89	1447.1	1.14779	1.45695e-39	2.20089e-38	IRF2BPL	14	77024543	77028699	-	4157	protein_coding	interferon regulatory factor 2 binding protein like [Source:HGNC Symbol;Acc:HGNC:14282]	-
ENSG00000123104	2390.51	1756.65	1469.15	7074.95	7064.19	8185.08	1872.1	7441.41	-1.99053	1.56643e-39	2.36477e-38	ITPR2	12	26336515	26833198	-	12750	protein_coding	inositol 1,4,5-trisphosphate receptor type 2 [Source:HGNC Symbol;Acc:HGNC:6181]	-
ENSG00000179869	16.7587	10.6935	8.23052	215.501	249.609	243.182	11.8943	236.098	-4.30415	1.59486e-39	2.40615e-38	ABCA13	7	48171458	48647496	+	19074	protein_coding	ATP binding cassette subfamily A member 13 [Source:HGNC Symbol;Acc:HGNC:14638]	-
ENSG00000169826	707.458	709.661	681.762	1881.77	1960.14	1666.9	699.627	1836.27	-1.3917	1.62492e-39	2.44995e-38	CSGALNACT2	10	43138486	43185308	+	3730	protein_coding	chondroitin sulfate N-acetylgalactosaminyltransferase 2 [Source:HGNC Symbol;Acc:HGNC:24292]	-
ENSG00000061337	213.075	231.369	248.287	4.06606	2.50444	3.5372	230.91	3.36923	6.09681	1.69659e-39	2.55639e-38	LZTS1	8	20246165	20303963	-	5706	protein_coding	leucine zipper tumor suppressor 1 [Source:HGNC Symbol;Acc:HGNC:13861]	-
ENSG00000128016	554.235	582.311	541.843	1615.04	1561.1	1387.47	559.463	1521.2	-1.44198	1.74974e-39	2.63408e-38	ZFP36	19	39406813	39409412	+	2010	protein_coding	ZFP36 ring finger protein [Source:HGNC Symbol;Acc:HGNC:12862]	-
ENSG00000130829	228.637	229.425	233.198	4.06606	5.00888	0.8843	230.42	3.31975	6.09634	1.75037e-39	2.63408e-38	DUSP9	X	153642492	153651326	+	2776	protein_coding	dual specificity phosphatase 9 [Source:HGNC Symbol;Acc:HGNC:3076]	-
ENSG00000159579	404.603	375.245	385.463	1026.27	1092.77	1074.42	388.437	1064.49	-1.45518	1.76384e-39	2.65267e-38	RSPRY1	16	57186137	57240475	+	6064	protein_coding	ring finger and SPRY domain containing 1 [Source:HGNC Symbol;Acc:HGNC:29420]	-
ENSG00000174944	5.98526	0	1.37175	661.955	664.511	508.472	2.45234	611.646	-8.0426	1.76653e-39	2.65504e-38	P2RY14	3	151212117	151278467	-	2815	protein_coding	purinergic receptor P2Y14 [Source:HGNC Symbol;Acc:HGNC:16442]	-
ENSG00000137411	448.894	531.759	436.218	1327.16	1342.38	1380.39	472.291	1349.98	-1.51104	1.97171e-39	2.96155e-38	VARS2	6	30908242	30926459	+	8448	protein_coding	valyl-tRNA synthetase 2, mitochondrial [Source:HGNC Symbol;Acc:HGNC:21642]	-
ENSG00000160883	3.59116	1.94428	0	872.577	877.389	680.911	1.84514	810.292	-8.7167	2.04247e-39	3.0659e-38	HK3	5	176880869	176899332	-	3290	protein_coding	hexokinase 3 [Source:HGNC Symbol;Acc:HGNC:4925]	-
ENSG00000156398	894.198	962.417	1005.5	297.636	313.055	343.993	954.037	318.228	1.58434	2.08988e-39	3.13508e-38	SFXN2	10	102714538	102743492	+	8034	protein_coding	sideroflexin 2 [Source:HGNC Symbol;Acc:HGNC:16086]	-
ENSG00000027001	114.917	120.545	108.369	461.092	475.009	512.894	114.61	482.998	-2.07099	2.23022e-39	3.3435e-38	MIPEP	13	23730189	23889419	-	3407	protein_coding	mitochondrial intermediate peptidase [Source:HGNC Symbol;Acc:HGNC:7104]	-
ENSG00000106003	384.254	373.301	384.091	1159.64	1010.96	1086.8	380.549	1085.8	-1.51339	2.28039e-39	3.41655e-38	LFNG	7	2512529	2529177	+	3418	protein_coding	LFNG O-fucosylpeptide 3-beta-N-acetylglucosaminyltransferase [Source:HGNC Symbol;Acc:HGNC:6560]	-
ENSG00000172731	1070.16	1236.56	1249.67	384.65	343.943	418.274	1185.46	382.289	1.63322	2.35676e-39	3.52875e-38	LRRC20	10	70298970	70382650	-	3625	protein_coding	leucine rich repeat containing 20 [Source:HGNC Symbol;Acc:HGNC:23421]	-
ENSG00000175130	3677.34	3887.58	4439	1394.66	1389.13	1632.42	4001.31	1472.07	1.44251	2.59616e-39	3.88477e-38	MARCKSL1	1	32333832	32336379	-	1699	protein_coding	MARCKS like 1 [Source:HGNC Symbol;Acc:HGNC:7142]	-
ENSG00000171132	119.705	145.821	104.253	636.745	626.11	515.547	123.26	592.801	-2.25575	2.71654e-39	4.06234e-38	PRKCE	2	45651345	46187990	+	9908	protein_coding	protein kinase C epsilon [Source:HGNC Symbol;Acc:HGNC:9401]	-
ENSG00000103319	1388.58	1216.14	1170.11	3225.2	3064.6	3537.2	1258.28	3275.67	-1.38006	2.81523e-39	4.20728e-38	EEF2K	16	22206282	22288732	+	8020	protein_coding	eukaryotic elongation factor 2 kinase [Source:HGNC Symbol;Acc:HGNC:24615]	-
ENSG00000143119	367.495	156.514	304.529	5671.34	5655.03	5107.71	276.179	5478.03	-4.31251	2.86768e-39	4.28297e-38	CD53	1	110871188	110899928	+	2152	protein_coding	CD53 molecule [Source:HGNC Symbol;Acc:HGNC:1686]	-
ENSG00000096654	1064.18	1080.05	1039.79	403.353	403.215	362.563	1061.34	389.71	1.44527	2.89497e-39	4.32102e-38	ZNF184	6	27450743	27473118	-	3122	protein_coding	zinc finger protein 184 [Source:HGNC Symbol;Acc:HGNC:12975]	zf-C2H2
ENSG00000136250	171.178	105.963	150.893	738.397	672.025	649.076	142.678	686.499	-2.27615	2.90705e-39	4.33633e-38	AOAH	7	36512949	36724549	-	3510	protein_coding	acyloxyacyl hydrolase [Source:HGNC Symbol;Acc:HGNC:548]	-
ENSG00000103599	208.287	216.787	197.533	20.3303	19.2007	15.9174	207.535	18.4828	3.48721	3.00252e-39	4.47592e-38	IQCH	15	67254800	67502260	+	7108	protein_coding	IQ motif containing H [Source:HGNC Symbol;Acc:HGNC:25721]	-
ENSG00000211898	1.19705	9.72138	4.11526	334.23	266.305	265.29	5.01123	288.609	-5.75409	3.05524e-39	4.55166e-38	IGHD	14	105836765	105845678	-	1708	IG_C_gene	immunoglobulin heavy constant delta [Source:HGNC Symbol;Acc:HGNC:5480]	-
ENSG00000122970	980.385	776.738	942.395	210.622	246.27	168.017	899.839	208.303	2.10865	3.13976e-39	4.67464e-38	IFT81	12	110124335	110218797	+	7005	protein_coding	intraflagellar transport 81 [Source:HGNC Symbol;Acc:HGNC:14313]	-
ENSG00000260329	185.543	211.926	208.507	8.94534	10.8526	17.686	201.992	12.4946	4.02565	3.22436e-39	4.79759e-38	AC007541.1	12	106954029	106955497	-	1469	antisense	novel transcript, antisense to C12orf23	-
ENSG00000145217	493.185	483.153	418.385	114.663	87.6554	89.3143	464.908	97.2109	2.25763	3.35273e-39	4.98549e-38	SLC26A1	4	979073	993440	-	4293	protein_coding	solute carrier family 26 member 1 [Source:HGNC Symbol;Acc:HGNC:10993]	-
ENSG00000137834	939.686	404.409	829.911	71.5627	45.0799	66.3225	724.669	60.9884	3.56903	3.47953e-39	5.1708e-38	SMAD6	15	66702228	66782848	+	8563	protein_coding	SMAD family member 6 [Source:HGNC Symbol;Acc:HGNC:6772]	MH1
ENSG00000140694	608.102	489.958	540.471	1533.72	1475.12	1581.13	546.177	1529.99	-1.48796	3.77534e-39	5.60688e-38	PARN	16	14435701	14632728	-	4382	protein_coding	poly(A)-specific ribonuclease [Source:HGNC Symbol;Acc:HGNC:8609]	-
ENSG00000169398	5.98526	0	2.74351	463.531	441.616	481.059	2.90959	462.069	-7.41436	3.80835e-39	5.65239e-38	PTK2	8	140657900	141002216	-	13742	protein_coding	protein tyrosine kinase 2 [Source:HGNC Symbol;Acc:HGNC:9611]	-
ENSG00000178342	23.941	7.7771	13.7175	252.909	240.426	290.935	15.1452	261.423	-4.14114	4.35078e-39	6.45343e-38	KCNG2	18	79863668	79900184	+	2162	protein_coding	potassium voltage-gated channel modifier subfamily G member 2 [Source:HGNC Symbol;Acc:HGNC:6249]	-
ENSG00000161888	2021.82	2134.81	2448.58	813.213	816.447	872.804	2201.74	834.155	1.39973	4.4607e-39	6.61101e-38	SPC24	19	11131520	11155808	-	2839	protein_coding	SPC24, NDC80 kinetochore complex component [Source:HGNC Symbol;Acc:HGNC:26913]	-
ENSG00000180035	1228.18	1403.77	1438.97	470.037	409.059	489.902	1356.97	456.332	1.57243	4.46258e-39	6.61101e-38	ZNF48	16	30378106	30400108	+	3744	protein_coding	zinc finger protein 48 [Source:HGNC Symbol;Acc:HGNC:13114]	zf-C2H2
ENSG00000007866	447.697	228.452	396.437	25.2096	32.5577	27.4133	357.529	28.3935	3.65145	4.67498e-39	6.92136e-38	TEAD3	6	35473597	35497076	-	3046	protein_coding	TEA domain transcription factor 3 [Source:HGNC Symbol;Acc:HGNC:11716]	TEA
ENSG00000175309	325.598	314.973	314.132	1015.7	1054.37	884.3	318.234	984.79	-1.63005	4.69113e-39	6.94095e-38	PHYKPL	5	178208497	178232791	-	8402	protein_coding	5-phosphohydroxy-L-lysine phospho-lyase [Source:HGNC Symbol;Acc:HGNC:28249]	-
ENSG00000163870	2274.4	2277.72	2503.45	1004.32	955.027	1034.63	2351.86	997.992	1.23623	4.97798e-39	7.36078e-38	TPRA1	3	127571266	127598267	-	5622	protein_coding	transmembrane protein adipocyte associated 1 [Source:HGNC Symbol;Acc:HGNC:30413]	-
ENSG00000169180	11800.5	11511.1	11972.7	4741.84	4766.78	5626.8	11761.4	5045.14	1.22115	5.10379e-39	7.54213e-38	XPO6	16	28097979	28211920	-	7065	protein_coding	exportin 6 [Source:HGNC Symbol;Acc:HGNC:19733]	-
ENSG00000144746	1671.08	1605.97	1840.89	4088.02	4273.41	3804.26	1705.98	4055.23	-1.25035	5.16629e-39	7.62974e-38	ARL6IP5	3	69084944	69106066	+	2522	protein_coding	ADP ribosylation factor like GTPase 6 interacting protein 5 [Source:HGNC Symbol;Acc:HGNC:16937]	-
ENSG00000178951	1285.63	1369.74	1374.5	3058.49	2905.15	2908.46	1343.29	2957.37	-1.13855	5.60323e-39	8.2699e-38	ZBTB7A	19	4044364	4066945	-	5725	protein_coding	zinc finger and BTB domain containing 7A [Source:HGNC Symbol;Acc:HGNC:18078]	ZBTB
ENSG00000180767	282.504	169.152	283.953	1196.24	1102.79	1171.7	245.203	1156.91	-2.24658	5.61402e-39	8.28068e-38	CHST13	3	126524283	126543291	+	1789	protein_coding	carbohydrate sulfotransferase 13 [Source:HGNC Symbol;Acc:HGNC:21755]	-
ENSG00000135931	507.55	567.729	484.229	123.608	116.039	141.488	519.836	127.045	2.03588	5.92445e-39	8.73315e-38	ARMC9	2	231198546	231374837	+	9661	protein_coding	armadillo repeat containing 9 [Source:HGNC Symbol;Acc:HGNC:20730]	-
ENSG00000151690	481.215	320.806	337.451	1445.08	1454.24	1430.8	379.824	1443.37	-1.92733	6.37729e-39	9.39485e-38	MFSD6	2	190408355	190509205	+	6031	protein_coding	major facilitator superfamily domain containing 6 [Source:HGNC Symbol;Acc:HGNC:24711]	-
ENSG00000185404	202.302	198.316	181.071	625.36	688.721	673.836	193.896	662.639	-1.77024	6.89469e-39	1.01508e-37	SP140L	2	230327184	230403732	+	5650	protein_coding	SP140 nuclear body protein like [Source:HGNC Symbol;Acc:HGNC:25105]	SAND
ENSG00000105810	43406.3	34300.9	26234.8	6936.7	7145.17	9416.02	34647.3	7832.63	2.14524	7.00304e-39	1.03039e-37	CDK6	7	92604921	92836594	-	12260	protein_coding	cyclin dependent kinase 6 [Source:HGNC Symbol;Acc:HGNC:1777]	-
ENSG00000101019	2312.7	2275.77	2397.83	1040.91	992.593	1071.77	2328.77	1035.09	1.16956	7.00883e-39	1.03061e-37	UQCC1	20	35302566	35412141	-	6782	protein_coding	ubiquinol-cytochrome c reductase complex assembly factor 1 [Source:HGNC Symbol;Acc:HGNC:15891]	-
ENSG00000179632	1162.34	1338.63	1469.15	3417.93	3439.43	3821.94	1323.37	3559.77	-1.42815	7.28826e-39	1.07103e-37	MAF1	8	144104499	144107611	+	2377	protein_coding	MAF1 homolog, negative regulator of RNA polymerase III [Source:HGNC Symbol;Acc:HGNC:24966]	-
ENSG00000101413	3718.04	3726.2	3318.27	1615.04	1569.45	1608.54	3587.51	1597.68	1.16752	8.35984e-39	1.22775e-37	RPRD1B	20	38033546	38127780	+	5511	protein_coding	regulation of nuclear pre-mRNA domain containing 1B [Source:HGNC Symbol;Acc:HGNC:16209]	-
ENSG00000133477	3.59116	1.94428	5.48701	335.857	335.595	456.299	3.67415	375.917	-6.75217	8.62735e-39	1.26625e-37	FAM83F	22	39994949	40043529	+	16389	protein_coding	family with sequence similarity 83 member F [Source:HGNC Symbol;Acc:HGNC:25148]	-
ENSG00000225791	411.786	475.375	455.422	95.9591	111.865	106.116	447.528	104.647	2.09775	8.78717e-39	1.28891e-37	TRAM2-AS1	6	52577307	52583993	+	2546	lincRNA	TRAM2 antisense RNA 1 (head to head) [Source:HGNC Symbol;Acc:HGNC:48663]	-
ENSG00000159840	4026.88	2891.14	4130.35	11869.7	11400.2	11522.4	3682.79	11597.4	-1.65571	1.0765e-38	1.57805e-37	ZYX	7	143381080	143391111	+	3482	protein_coding	zyxin [Source:HGNC Symbol;Acc:HGNC:13200]	-
ENSG00000130164	2170.25	2255.36	2005.5	7284.76	7161.86	5352.67	2143.71	6599.76	-1.62193	1.23082e-38	1.80315e-37	LDLR	19	11089362	11133816	+	7718	protein_coding	low density lipoprotein receptor [Source:HGNC Symbol;Acc:HGNC:6547]	-
ENSG00000132356	768.507	743.686	626.891	1854.12	1927.58	1872.06	713.028	1884.59	-1.39994	1.25964e-38	1.84424e-37	PRKAA1	5	40759379	40798374	-	6563	protein_coding	protein kinase AMP-activated catalytic subunit alpha 1 [Source:HGNC Symbol;Acc:HGNC:9376]	-
ENSG00000272556	489.594	533.704	499.318	134.993	144.423	132.645	507.539	137.354	1.8864	1.30217e-38	1.90533e-37	GTF2IP13	7	45769105	45815263	+	10334	transcribed_unprocessed_pseudogene	general transcription factor IIi pseudogene 13 [Source:HGNC Symbol;Acc:HGNC:51725]	-
ENSG00000228544	266.943	324.694	230.455	28.4624	19.2007	33.6034	274.03	27.0888	3.34518	1.33817e-38	1.95561e-37	CCDC183-AS1	9	136803927	136808848	-	2386	antisense	CCDC183 antisense RNA 1 [Source:HGNC Symbol;Acc:HGNC:44105]	-
ENSG00000133835	3324.21	2896.97	3089.19	6802.52	6947.32	6590.68	3103.46	6780.17	-1.12787	1.39486e-38	2.03691e-37	HSD17B4	5	119452443	119637199	+	10664	protein_coding	hydroxysteroid 17-beta dehydrogenase 4 [Source:HGNC Symbol;Acc:HGNC:5213]	-
ENSG00000179044	247.79	194.428	211.25	18.7039	6.67851	11.4959	217.822	12.2928	4.14076	1.39552e-38	2.03691e-37	EXOC3L1	16	67184366	67190204	-	3077	protein_coding	exocyst complex component 3 like 1 [Source:HGNC Symbol;Acc:HGNC:27540]	-
ENSG00000060971	302.854	452.044	466.396	1583.32	1519.36	1557.25	407.098	1553.31	-1.93185	1.41336e-38	2.06168e-37	ACAA1	3	38103129	38137242	-	7106	protein_coding	acetyl-CoA acyltransferase 1 [Source:HGNC Symbol;Acc:HGNC:82]	-
ENSG00000158517	23.941	6.80497	6.85877	944.14	902.433	841.853	12.5349	896.142	-6.16664	1.51081e-38	2.20249e-37	NCF1	7	74773962	74789315	+	3462	protein_coding	neutrophil cytosolic factor 1 [Source:HGNC Symbol;Acc:HGNC:7660]	-
ENSG00000120992	1134.81	1151.98	1190.68	2618.54	2704.8	2480.46	1159.16	2601.27	-1.16663	1.53317e-38	2.23371e-37	LYPLA1	8	54046367	54102017	-	4694	protein_coding	lysophospholipase I [Source:HGNC Symbol;Acc:HGNC:6737]	-
ENSG00000184205	760.128	826.317	1017.84	245.59	209.538	193.662	868.095	216.263	2.00267	1.57246e-38	2.28955e-37	TSPYL2	X	53082367	53088540	+	4948	protein_coding	TSPY like 2 [Source:HGNC Symbol;Acc:HGNC:24358]	-
ENSG00000173559	262.154	241.09	286.697	933.568	974.227	797.638	263.314	901.811	-1.78047	1.57693e-38	2.29465e-37	NABP1	2	191678068	191696659	+	13806	protein_coding	nucleic acid binding protein 1 [Source:HGNC Symbol;Acc:HGNC:26232]	-
ENSG00000007129	14.3646	7.7771	16.461	222.82	238.757	222.843	12.8676	228.14	-4.19435	1.61203e-38	2.3443e-37	CEACAM21	19	41549518	41586844	+	1964	protein_coding	carcinoembryonic antigen related cell adhesion molecule 21 [Source:HGNC Symbol;Acc:HGNC:28834]	-
ENSG00000164741	2.3941	1.94428	1.37175	705.055	685.382	801.175	1.90338	730.538	-8.56562	1.80051e-38	2.61679e-37	DLC1	8	13083361	13604610	-	12794	protein_coding	DLC1 Rho GTPase activating protein [Source:HGNC Symbol;Acc:HGNC:2897]	-
ENSG00000185324	1996.68	2553.81	2676.29	821.345	739.645	780.837	2408.93	780.609	1.62556	1.90931e-38	2.77323e-37	CDK10	16	89680737	89696364	+	6791	protein_coding	cyclin dependent kinase 10 [Source:HGNC Symbol;Acc:HGNC:1770]	-
ENSG00000198843	1110.86	1223.92	1238.69	2912.11	2850.89	2644.06	1191.16	2802.35	-1.2344	1.96519e-38	2.85264e-37	SELENOT	3	150602875	150630445	+	4135	protein_coding	selenoprotein T [Source:HGNC Symbol;Acc:HGNC:18136]	-
ENSG00000102910	740.975	693.134	724.286	1677.66	1676.31	1757.1	719.465	1703.69	-1.24447	2.02537e-38	2.93821e-37	LONP2	16	48244296	48363122	+	9957	protein_coding	lon peptidase 2, peroxisomal [Source:HGNC Symbol;Acc:HGNC:20598]	-
ENSG00000165730	411.786	499.679	502.062	85.3873	113.535	96.3887	471.176	98.4369	2.25951	2.10753e-38	3.05554e-37	STOX1	10	68827541	68895432	+	3904	protein_coding	storkhead box 1 [Source:HGNC Symbol;Acc:HGNC:23508]	-
ENSG00000168803	670.349	669.803	733.888	225.26	217.051	198.083	691.347	213.465	1.69352	2.24277e-38	3.24963e-37	ADAL	15	43330657	43354555	+	5735	protein_coding	adenosine deaminase like [Source:HGNC Symbol;Acc:HGNC:31853]	-
ENSG00000124535	1382.59	1429.04	1469.15	3050.36	3042.06	2993.35	1426.93	3028.59	-1.08605	2.34039e-38	3.389e-37	WRNIP1	6	2765414	2786952	+	3877	protein_coding	Werner helicase interacting protein 1 [Source:HGNC Symbol;Acc:HGNC:20876]	-
ENSG00000179988	305.248	288.725	333.336	55.2985	55.0977	55.7109	309.103	55.369	2.47888	2.43749e-38	3.52746e-37	PSTK	10	122954381	122997513	+	6118	protein_coding	phosphoseryl-tRNA kinase [Source:HGNC Symbol;Acc:HGNC:28578]	-
ENSG00000115419	1224.58	1124.76	1117.98	2839.74	2978.61	2587.46	1155.78	2801.94	-1.2777	2.44226e-38	3.53222e-37	GLS	2	190880827	190965552	+	9827	protein_coding	glutaminase [Source:HGNC Symbol;Acc:HGNC:4331]	-
ENSG00000198915	15.5617	15.5542	20.5763	260.228	363.979	222.843	17.2307	282.35	-4.04963	2.63077e-38	3.80255e-37	RASGEF1A	10	43194535	43266919	-	6073	protein_coding	RasGEF domain family member 1A [Source:HGNC Symbol;Acc:HGNC:24246]	-
ENSG00000131187	660.773	545.369	716.055	146.378	124.387	165.364	640.732	145.376	2.13863	2.66707e-38	3.85267e-37	F12	5	177402140	177409576	-	2769	protein_coding	coagulation factor XII [Source:HGNC Symbol;Acc:HGNC:3530]	-
ENSG00000163362	4.78821	6.80497	0	280.558	338.099	290.05	3.86439	302.903	-6.16854	2.75535e-38	3.97778e-37	INAVA	1	200891048	200915735	+	5413	protein_coding	innate immunity activator [Source:HGNC Symbol;Acc:HGNC:25599]	-
ENSG00000213719	4982.13	4620.57	5987.7	13363.5	13161.7	13488.2	5196.8	13337.8	-1.36042	2.80519e-38	4.04728e-37	CLIC1	6	31730581	31739763	-	1942	protein_coding	chloride intracellular channel 1 [Source:HGNC Symbol;Acc:HGNC:2062]	-
ENSG00000129244	196.316	214.842	231.826	3.25285	1.66963	6.1901	214.328	3.70419	5.87135	2.89575e-38	4.17539e-37	ATP1B2	17	7646627	7657768	+	3276	protein_coding	ATPase Na+/K+ transporting subunit beta 2 [Source:HGNC Symbol;Acc:HGNC:805]	-
ENSG00000123124	281.307	288.725	252.403	844.115	799.751	848.928	274.145	830.931	-1.59619	2.94752e-38	4.24747e-37	WWP1	8	86342738	86478420	+	6336	protein_coding	WW domain containing E3 ubiquitin protein ligase 1 [Source:HGNC Symbol;Acc:HGNC:17004]	-
ENSG00000178184	353.13	305.251	323.734	28.4624	41.7407	55.7109	327.372	41.9713	2.96852	3.08141e-38	4.43771e-37	PARD6G	18	80157232	80247546	-	4224	protein_coding	par-6 family cell polarity regulator gamma [Source:HGNC Symbol;Acc:HGNC:16076]	-
ENSG00000104529	1073.76	1217.12	1205.77	2747.85	2625.49	2740.44	1165.55	2704.59	-1.21413	3.17814e-38	4.57426e-37	EEF1D	8	143579697	143599541	-	9390	protein_coding	eukaryotic translation elongation factor 1 delta [Source:HGNC Symbol;Acc:HGNC:3211]	-
ENSG00000124140	219.06	296.502	277.094	34.1549	32.5577	27.4133	264.219	31.3753	3.07287	3.41373e-38	4.91036e-37	SLC12A5	20	46021690	46060152	+	8909	protein_coding	solute carrier family 12 member 5 [Source:HGNC Symbol;Acc:HGNC:13818]	-
ENSG00000079112	495.579	170.124	336.08	11.385	10.0178	7.0744	333.928	9.49238	5.12894	3.8202e-38	5.49171e-37	CDH17	8	94127171	94217303	-	3901	protein_coding	cadherin 17 [Source:HGNC Symbol;Acc:HGNC:1756]	-
ENSG00000178199	5.98526	0.972138	4.11526	357	333.091	321.001	3.69089	337.031	-6.59576	4.05425e-38	5.82465e-37	ZC3H12D	6	149446795	149485061	-	6733	protein_coding	zinc finger CCCH-type containing 12D [Source:HGNC Symbol;Acc:HGNC:21175]	-
ENSG00000127311	177.164	178.873	124.83	685.538	644.476	642.886	160.289	657.633	-2.02759	4.096e-38	5.88107e-37	HELB	12	66302545	66347645	+	13796	protein_coding	DNA helicase B [Source:HGNC Symbol;Acc:HGNC:17196]	-
ENSG00000148384	1298.8	1654.58	1477.38	523.709	463.321	450.993	1476.92	479.341	1.62386	4.1398e-38	5.94037e-37	INPP5E	9	136428619	136439823	-	6490	protein_coding	inositol polyphosphate-5-phosphatase E [Source:HGNC Symbol;Acc:HGNC:21474]	-
ENSG00000151491	2.3941	9.72138	2.74351	287.877	252.948	252.025	4.953	264.284	-5.62754	4.19259e-38	6.0125e-37	EPS8	12	15620158	15882329	-	8692	protein_coding	epidermal growth factor receptor pathway substrate 8 [Source:HGNC Symbol;Acc:HGNC:3420]	-
ENSG00000187994	300.46	215.815	270.235	1059.62	966.714	889.605	262.17	971.978	-1.89558	4.71559e-38	6.75845e-37	RINL	19	38867834	38878279	-	4201	protein_coding	Ras and Rab interactor like [Source:HGNC Symbol;Acc:HGNC:24795]	-
ENSG00000197937	895.395	786.46	666.672	210.622	221.226	195.43	782.842	209.093	1.90525	4.88376e-38	6.99525e-37	ZNF347	19	53124072	53159075	-	9131	protein_coding	zinc finger protein 347 [Source:HGNC Symbol;Acc:HGNC:16447]	zf-C2H2
ENSG00000166313	1428.08	1427.1	1583	422.871	499.218	340.455	1479.39	420.848	1.81242	5.11433e-38	7.32109e-37	APBB1	11	6395124	6419414	-	5244	protein_coding	amyloid beta precursor protein binding family B member 1 [Source:HGNC Symbol;Acc:HGNC:581]	-
ENSG00000108518	10282.7	9859.42	12247	26192.8	25505.2	25986.9	10796.4	25895	-1.2624	5.48427e-38	7.84594e-37	PFN1	17	4945652	4949061	-	1987	protein_coding	profilin 1 [Source:HGNC Symbol;Acc:HGNC:8881]	-
ENSG00000116977	1005.52	877.841	821.68	2490.06	2399.25	2227.55	901.681	2372.29	-1.39515	5.49084e-38	7.85061e-37	LGALS8	1	236518000	236552981	+	9710	protein_coding	galectin 8 [Source:HGNC Symbol;Acc:HGNC:6569]	-
ENSG00000158169	1765.65	1673.05	1727.04	766.046	732.966	745.465	1721.91	748.159	1.2022	5.53919e-38	7.91498e-37	FANCC	9	95099054	95426796	-	12809	protein_coding	FA complementation group C [Source:HGNC Symbol;Acc:HGNC:3584]	-
ENSG00000147082	253.775	182.762	167.354	7.31891	7.51332	5.3058	201.297	6.71268	4.90144	5.94493e-38	8.48964e-37	CCNB3	X	50202713	50351910	+	5408	protein_coding	cyclin B3 [Source:HGNC Symbol;Acc:HGNC:18709]	-
ENSG00000115295	122.099	127.35	96.0228	533.467	579.36	472.216	115.157	528.348	-2.18956	6.22689e-38	8.88696e-37	CLIP4	2	29097705	29189643	+	7775	protein_coding	CAP-Gly domain containing linker protein family member 4 [Source:HGNC Symbol;Acc:HGNC:26108]	-
ENSG00000162415	286.095	485.097	311.388	42.2871	39.2362	37.1406	360.86	39.5546	3.19234	6.36748e-38	9.08215e-37	ZSWIM5	1	45016399	45306209	-	6046	protein_coding	zinc finger SWIM-type containing 5 [Source:HGNC Symbol;Acc:HGNC:29299]	-
ENSG00000171055	198.711	201.233	227.711	705.055	681.208	662.34	209.218	682.868	-1.71038	6.56464e-38	9.35775e-37	FEZ2	2	36531805	36646087	-	8938	protein_coding	fasciculation and elongation protein zeta 2 [Source:HGNC Symbol;Acc:HGNC:3660]	-
ENSG00000101938	19.1528	14.5821	9.60228	261.854	276.323	201.62	14.4457	246.599	-4.07828	6.92908e-38	9.87135e-37	CHRDL1	X	110673856	110795819	-	3920	protein_coding	chordin like 1 [Source:HGNC Symbol;Acc:HGNC:29861]	-
ENSG00000124145	4.78821	0.972138	1.37175	492.807	514.245	565.067	2.37737	524.04	-7.8213	7.38644e-38	1.05166e-36	SDC4	20	45325288	45348424	-	2613	protein_coding	syndecan 4 [Source:HGNC Symbol;Acc:HGNC:10661]	-
ENSG00000165071	5.98526	1.94428	1.37175	385.463	399.041	339.571	3.10043	374.692	-6.92353	7.78948e-38	1.10838e-36	TMEM71	8	132685007	132760712	-	3332	protein_coding	transmembrane protein 71 [Source:HGNC Symbol;Acc:HGNC:26572]	-
ENSG00000198399	871.454	748.546	618.661	2311.96	2316.61	2196.6	746.22	2275.06	-1.60665	8.12037e-38	1.15477e-36	ITSN2	2	24202864	24360714	-	12022	protein_coding	intersectin 2 [Source:HGNC Symbol;Acc:HGNC:6184]	-
ENSG00000248092	1414.92	1338.63	1224.98	524.522	470.835	472.216	1326.18	489.191	1.4391	8.65776e-38	1.23046e-36	NNT-AS1	5	43571594	43603230	-	6580	antisense	NNT antisense RNA 1 [Source:HGNC Symbol;Acc:HGNC:49005]	-
ENSG00000117298	3124.31	2679.21	3034.32	920.557	830.639	1126.6	2945.95	959.265	1.61876	8.79439e-38	1.24913e-36	ECE1	1	21217247	21345572	-	7333	protein_coding	endothelin converting enzyme 1 [Source:HGNC Symbol;Acc:HGNC:3146]	-
ENSG00000204560	707.458	718.41	772.297	1702.87	1713.04	1738.53	732.722	1718.15	-1.23073	9.7409e-38	1.38274e-36	DHX16	6	30653119	30673037	-	4008	protein_coding	DEAH-box helicase 16 [Source:HGNC Symbol;Acc:HGNC:2739]	-
ENSG00000161714	813.995	636.75	807.963	190.292	198.686	148.562	752.903	179.18	2.06798	9.97363e-38	1.41493e-36	PLCD3	17	45108967	45133354	-	6740	protein_coding	phospholipase C delta 3 [Source:HGNC Symbol;Acc:HGNC:9061]	-
ENSG00000072832	763.719	502.595	799.732	127.674	136.075	119.38	688.682	127.71	2.42786	1.00191e-37	1.42054e-36	CRMP1	4	5748084	5893058	-	5823	protein_coding	collapsin response mediator protein 1 [Source:HGNC Symbol;Acc:HGNC:2365]	-
ENSG00000145687	1928.45	2260.22	2086.44	878.27	840.657	816.209	2091.7	845.045	1.30798	1.02578e-37	1.45351e-36	SSBP2	5	81413021	81751797	-	11284	protein_coding	single stranded DNA binding protein 2 [Source:HGNC Symbol;Acc:HGNC:15831]	-
ENSG00000103005	912.153	789.376	919.075	2142.82	2091.21	2224.9	873.535	2152.97	-1.30351	1.05062e-37	1.48782e-36	USB1	16	57999546	58021618	+	8265	protein_coding	U6 snRNA biogenesis phosphodiesterase 1 [Source:HGNC Symbol;Acc:HGNC:25792]	-
ENSG00000184840	4013.71	3423.87	4334.74	9435.71	9637.09	9717.57	3924.11	9596.79	-1.29096	1.42339e-37	2.01451e-36	TMED9	5	177592158	177596124	+	2440	protein_coding	transmembrane p24 trafficking protein 9 [Source:HGNC Symbol;Acc:HGNC:24878]	-
ENSG00000164924	7996.31	6899.26	7845.06	16329.3	16310.6	16141.1	7580.21	16260.3	-1.10136	1.48494e-37	2.10038e-36	YWHAZ	8	100916525	100953388	-	8555	protein_coding	tyrosine 3-monooxygenase/tryptophan 5-monooxygenase activation protein zeta [Source:HGNC Symbol;Acc:HGNC:12855]	-
ENSG00000180917	398.618	405.382	374.489	1076.69	1162.9	1028.44	392.83	1089.34	-1.46986	1.49138e-37	2.10824e-36	CMTR2	16	71281389	71289715	-	7582	protein_coding	cap methyltransferase 2 [Source:HGNC Symbol;Acc:HGNC:25635]	-
ENSG00000167004	6762.15	5168.86	6784.69	17022.2	16795.6	16637.2	6238.57	16818.3	-1.43121	1.53176e-37	2.16404e-36	PDIA3	15	43746392	43773279	+	4240	protein_coding	protein disulfide isomerase family A member 3 [Source:HGNC Symbol;Acc:HGNC:4606]	-
ENSG00000242732	2.3941	2.91641	1.37175	481.422	515.08	533.233	2.22742	509.911	-7.78517	1.57619e-37	2.22548e-36	RTL5	X	72127110	72131901	-	4779	protein_coding	retrotransposon Gag like 5 [Source:HGNC Symbol;Acc:HGNC:29430]	-
ENSG00000157353	105.341	125.406	119.343	460.278	500.053	563.299	116.696	507.877	-2.11882	1.63688e-37	2.3098e-36	FUK	16	70454421	70480274	+	7405	protein_coding	fucokinase [Source:HGNC Symbol;Acc:HGNC:29500]	-
ENSG00000204977	235.819	317.889	292.184	909.172	948.348	946.201	281.964	934.573	-1.72598	1.66108e-37	2.34255e-36	TRIM13	13	49995888	50020481	+	8080	protein_coding	tripartite motif containing 13 [Source:HGNC Symbol;Acc:HGNC:9976]	-
ENSG00000003147	2.3941	1.94428	4.11526	401.727	442.451	406.778	2.81788	416.985	-7.26874	1.70041e-37	2.39659e-36	ICA1	7	8113184	8262687	-	4891	protein_coding	islet cell autoantigen 1 [Source:HGNC Symbol;Acc:HGNC:5343]	-
ENSG00000172867	325.598	150.681	271.607	4.87928	6.67851	5.3058	249.296	5.62119	5.46747	1.72272e-37	2.4266e-36	KRT2	12	52644558	52652164	-	2522	protein_coding	keratin 2 [Source:HGNC Symbol;Acc:HGNC:6439]	-
ENSG00000101189	1947.6	1992.88	2282.6	833.543	691.225	739.274	2074.36	754.681	1.45784	1.85732e-37	2.61465e-36	MRGBP	20	62796453	62801738	+	2781	protein_coding	MRG domain binding protein [Source:HGNC Symbol;Acc:HGNC:15866]	-
ENSG00000136010	10.7735	3.88855	1.37175	317.966	283.002	225.496	5.34459	275.488	-5.67415	1.9194e-37	2.70045e-36	ALDH1L2	12	105019784	105084577	-	8507	protein_coding	aldehyde dehydrogenase 1 family member L2 [Source:HGNC Symbol;Acc:HGNC:26777]	-
ENSG00000101384	0	3.88855	1.37175	705.868	619.432	699.481	1.75344	674.927	-8.4545	2.03052e-37	2.85509e-36	JAG1	20	10637684	10673999	-	9298	protein_coding	jagged 1 [Source:HGNC Symbol;Acc:HGNC:6188]	-
ENSG00000260231	256.169	314.001	260.633	31.7153	45.0799	30.9505	276.934	35.9152	2.94818	2.15552e-37	3.02907e-36	KDM7A-DT	7	140177184	140179640	+	2457	bidirectional_promoter_lncRNA	KDM7A divergent transcript [Source:HGNC Symbol;Acc:HGNC:48959]	-
ENSG00000112877	700.275	707.716	669.416	232.579	235.417	229.034	692.469	232.343	1.57611	2.29029e-37	3.21655e-36	CEP72	5	612272	667168	+	3658	protein_coding	centrosomal protein 72 [Source:HGNC Symbol;Acc:HGNC:25547]	-
ENSG00000149599	271.731	212.898	264.748	26.836	34.2273	29.1819	249.792	30.0817	3.05116	2.44019e-37	3.42506e-36	DUSP15	20	31847637	31870747	-	3791	protein_coding	dual specificity phosphatase 15 [Source:HGNC Symbol;Acc:HGNC:16236]	-
ENSG00000173272	1219.8	1188.92	1396.45	2963.35	2966.93	3176.4	1268.39	3035.56	-1.26053	2.55062e-37	3.57793e-36	MZT2A	2	131464900	131492743	-	4093	protein_coding	mitotic spindle organizing protein 2A [Source:HGNC Symbol;Acc:HGNC:33187]	-
ENSG00000176293	338.766	359.691	271.607	56.1117	53.4281	53.058	323.355	54.1992	2.57967	2.63408e-37	3.69284e-36	ZNF135	19	58059239	58086310	+	6418	protein_coding	zinc finger protein 135 [Source:HGNC Symbol;Acc:HGNC:12919]	zf-C2H2
ENSG00000186326	312.431	280.948	283.953	50.4192	50.0888	54.8266	292.444	51.7782	2.49837	2.73247e-37	3.82852e-36	RGS9BP	19	32675407	32678300	+	2894	protein_coding	regulator of G protein signaling 9 binding protein [Source:HGNC Symbol;Acc:HGNC:30304]	-
ENSG00000108379	243.002	233.313	235.942	27.6492	35.897	30.9505	237.419	31.4989	2.91442	2.819e-37	3.94743e-36	WNT3	17	46762506	46833154	-	4334	protein_coding	Wnt family member 3 [Source:HGNC Symbol;Acc:HGNC:12782]	-
ENSG00000255197	4.78821	1.94428	4.11526	330.164	334.76	299.778	3.61591	321.567	-6.53006	2.84446e-37	3.98073e-36	AC090559.1	11	47383148	47409190	-	1113	antisense	novel transcript	-
ENSG00000090520	922.927	907.977	916.331	2037.91	2006.06	1988.79	915.745	2010.92	-1.13505	3.36027e-37	4.69983e-36	DNAJB11	3	186567403	186585800	+	5731	protein_coding	DnaJ heat shock protein family (Hsp40) member B11 [Source:HGNC Symbol;Acc:HGNC:14889]	-
ENSG00000072736	1138.4	1010.05	888.896	2748.66	2552.02	2733.37	1012.45	2678.02	-1.40226	3.65191e-37	5.10473e-36	NFATC3	16	68084751	68229259	+	8806	protein_coding	nuclear factor of activated T cells 3 [Source:HGNC Symbol;Acc:HGNC:7777]	RHD
ENSG00000160298	1578.91	1646.8	1499.33	659.515	658.668	596.902	1575.01	638.362	1.30333	4.05509e-37	5.66497e-36	C21orf58	21	46300181	46323875	-	5315	protein_coding	chromosome 21 open reading frame 58 [Source:HGNC Symbol;Acc:HGNC:1300]	-
ENSG00000138449	1989.5	1884.98	1775.05	3979.05	3986.23	4109.34	1883.17	4024.87	-1.09528	4.12433e-37	5.75832e-36	SLC40A1	2	189560579	189583758	-	4330	protein_coding	solute carrier family 40 member 1 [Source:HGNC Symbol;Acc:HGNC:10909]	-
ENSG00000131697	1277.25	1351.27	1279.85	505.818	447.46	527.043	1302.79	493.44	1.40147	4.19382e-37	5.85191e-36	NPHP4	1	5862811	5992473	-	13167	protein_coding	nephrocystin 4 [Source:HGNC Symbol;Acc:HGNC:19104]	-
ENSG00000008513	847.513	616.335	669.416	2299.77	2164.67	2083.41	711.088	2182.62	-1.61916	4.22292e-37	5.88905e-36	ST3GAL1	8	133454848	133571940	-	8852	protein_coding	ST3 beta-galactoside alpha-2,3-sialyltransferase 1 [Source:HGNC Symbol;Acc:HGNC:10862]	-
ENSG00000181577	179.558	86.5203	164.61	1072.63	1243.87	814.44	143.563	1043.65	-2.87183	4.27328e-37	5.95578e-36	C6orf223	6	44000580	44005958	+	3917	protein_coding	chromosome 6 open reading frame 223 [Source:HGNC Symbol;Acc:HGNC:28692]	-
ENSG00000154783	28.7292	11.6657	20.5763	247.217	268.81	239.645	20.3237	251.891	-3.66181	4.36622e-37	6.08175e-36	FGD5	3	14810853	14934565	+	8093	protein_coding	FYVE, RhoGEF and PH domain containing 5 [Source:HGNC Symbol;Acc:HGNC:19117]	-
ENSG00000167771	314.825	378.162	366.258	76.442	60.1066	61.0167	353.082	65.8551	2.42159	4.86516e-37	6.77277e-36	RCOR2	11	63911221	63916844	-	2738	protein_coding	REST corepressor 2 [Source:HGNC Symbol;Acc:HGNC:27455]	MYB
ENSG00000180340	1182.69	1220.03	1263.39	440.761	398.206	487.249	1222.04	442.072	1.46722	5.00871e-37	6.96852e-36	FZD2	17	44557459	44559570	+	2112	protein_coding	frizzled class receptor 2 [Source:HGNC Symbol;Acc:HGNC:4040]	-
ENSG00000118096	738.581	856.454	943.767	216.315	217.051	266.174	846.267	233.18	1.86006	5.40246e-37	7.51194e-36	IFT46	11	118544528	118572970	-	3814	protein_coding	intraflagellar transport 46 [Source:HGNC Symbol;Acc:HGNC:26146]	-
ENSG00000148483	10.7735	7.7771	13.7175	296.823	318.899	186.587	10.756	267.436	-4.67068	5.64626e-37	7.84635e-36	TMEM236	10	17752252	17800868	+	5464	protein_coding	transmembrane protein 236 [Source:HGNC Symbol;Acc:HGNC:23473]	-
ENSG00000167515	2155.89	2522.7	2724.3	912.424	966.714	907.291	2467.63	928.81	1.40934	6.17284e-37	8.57311e-36	TRAPPC2L	16	88856220	88862686	+	4463	protein_coding	trafficking protein particle complex 2 like [Source:HGNC Symbol;Acc:HGNC:30887]	-
ENSG00000196391	293.278	248.867	203.02	13.0114	26.714	11.4959	248.388	17.0738	3.86079	6.19141e-37	8.59387e-36	ZNF774	15	90352245	90369146	+	8511	protein_coding	zinc finger protein 774 [Source:HGNC Symbol;Acc:HGNC:33108]	zf-C2H2
ENSG00000119812	463.259	523.01	544.586	1342.61	1295.63	1348.56	510.285	1328.93	-1.38141	6.36122e-37	8.82443e-36	FAM98A	2	33583658	33599382	-	4921	protein_coding	family with sequence similarity 98 member A [Source:HGNC Symbol;Acc:HGNC:24520]	-
ENSG00000129235	172.375	202.205	178.328	635.932	622.771	611.935	184.303	623.546	-1.75397	6.89131e-37	9.5542e-36	TXNDC17	17	6640758	6644541	+	3784	protein_coding	thioredoxin domain containing 17 [Source:HGNC Symbol;Acc:HGNC:28218]	-
ENSG00000172197	158.011	125.406	120.714	553.798	510.906	578.332	134.71	547.678	-2.02326	7.93096e-37	1.09892e-35	MBOAT1	6	20102145	20212399	-	1794	protein_coding	membrane bound O-acyltransferase domain containing 1 [Source:HGNC Symbol;Acc:HGNC:21579]	-
ENSG00000148346	523.112	255.672	578.88	33.3417	24.2096	41.5621	452.555	33.0378	3.77532	8.05776e-37	1.11584e-35	LCN2	9	128149071	128153455	+	1598	protein_coding	lipocalin 2 [Source:HGNC Symbol;Acc:HGNC:6526]	-
ENSG00000168671	7.18231	20.4149	15.0893	279.745	231.243	217.538	14.2288	242.842	-4.06463	8.60801e-37	1.19134e-35	UGT3A2	5	36035017	36071358	-	2694	protein_coding	UDP glycosyltransferase family 3 member A2 [Source:HGNC Symbol;Acc:HGNC:27266]	-
[truncated: 6,946 more rows]

## Sheet: Table S2
Gene ID	MEGAL_R1	MEGAL_R2	MEGAL_R3	MK_R1	MK_R2	MK_R3	MEGAL_Avg	MK_Avg	log2 FC	pvalue	padj	Gene	Gene_Chr	Gene_Start	Gene_End	Strand	Gene_Length	Gene_Biotype	Gene_Description	TF_Family
[truncated: 7,541 more rows]

## Sheet: Table S3
Downregulated Genes			Upregulated Genes
[truncated: 2,444 more rows]

## Sheet: Table S4
Gene	Expression (log2 FC) MEGAL vs HSPC	Expression (log2 FC) MEGAL vs MK
[truncated: 4,327 more rows]

[truncated: 6 more sheets: Table S5, Table S6, Table S7, Table S8, Table S9, Table S10]
